# Supplementary material for: A Genomic Perspective on the Potential of Wild-Type Rumen Bacterium Enterobacter sp. LU1 as an Industrial Platform for Bio-Based Succinate Production
Source: Int J Mol Sci. 2020 Jul 8;21(14):4835. doi: 10.3390/ijms21144835 (PMC7402333; doi:10.3390/ijms21144835)
Supplement: Supplementary file 1 [file ijms-21-04835-s001.zip]

Archive with 3 entries (3 files):
- ijms-839762 PR modified supplementary.xlsx
- ijms-839762 Supp Table S1.xlsx
- ijms-839762 Supp Table S2.xlsx
