# Supplementary material for: A Genomic Perspective on the Potential of Wild-Type Rumen Bacterium Enterobacter sp. LU1 as an Industrial Platform for Bio-Based Succinate Production
Source: Int J Mol Sci. 2020 Jul 8;21(14):4835. doi: 10.3390/ijms21144835 (PMC7402333; doi:10.3390/ijms21144835)
Supplement: Supplementary file 1 [file ijms-21-04835-s001.zip › ijms-839762 PR modified supplementary.xlsx]

## Sheet: Title
A genomic perspective on the potential of wild-type rumen bacterium Enterobacter sp. LU1 as an industrial platform for bio-based succinate production
Hubert Szczerba1*, Karolina Dudziak2, Mariusz Krawczyk3, Zdzisław Targoński1
1 – Department of Biotechnology, Microbiology and Human Nutrition, University of Life Sciences in Lublin, Lublin, Poland
2 – Chair and Department of Biochemistry and Molecular Biology, Medical University of Lublin, Lublin, Poland
3 – Genomed SA, Warsaw, Poland
*Corresponding author:
E-mail address: hubert.szczerba@up.lublin.pl (Hubert Szczerba)
Tel: (0048) 81 462 34 02; Fax: (0048) 81 462 34 00
Department of Biotechnology, Microbiology and Human Nutrition,
University of Life Sciences in Lublin, 8 Skromna Street, 20-704 Lublin, Poland

## Sheet: tRNA genes
tRNA genes	Number	Locus_tag
Ala	5	FZF21_11200; FZF21_05785; FZF21_17140; FZF21_17145; FZF21_10860
Gly	6	FZF21_08790; FZF21_07945; FZF21_07940; FZF21_07935; FZF21_19025; FZF21_14400;
Pro	3	FZF21_17770; FZF21_09105; FZF21_08835;
Thr	5	FZF21_12440; FZF21_08800; FZF21_08785; FZF21_05610; FZF21_04490
Val	6	FZF21_03280; FZF21_00580; FZF21_00575; FZF21_17120; FZF21_17115; FZF21_17110;
Ser	5	FZF21_02040; FZF21_02010; FZF21_01850; FZF21_01830; FZF21_15270;
Arg	7	FZF21_09120; FZF21_04685; FZF21_17220; FZF21_15290; FZF21_15285; FZF21_15280; FZF21_15275;
Leu	8	FZF21_09110; FZF21_07355; FZF21_06930; FZF21_06925; FZF21_06920; FZF21_03580; FZF21_19035; FZF21_12960;
Phe	2	FZF21_08120; FZF21_13925;
Asn	4	FZF21_18710; FZF21_18660; FZF21_18610; FZF21_18600;
Asp	3	FZF21_10875; FZF21_05770; FZF21_05715;
His	1	FZF21_09115
Tyr	3	FZF21_08795; FZF21_20120; FZF21_20115;
Trp	1	FZF21_10880
Cys	1	FZF21_19030;
Lys	5	FZF21_03285; FZF21_03275; FZF21_03270; FZF21_03265; FZF21_17105;
Met	6	FZF21_03595; FZF21_03575; FZF21_14745; FZF21_14740; FZF21_14735; FZF21_12970;
Gln	4	FZF21_03605; FZF21_03600; FZF21_03590; FZF21_03585;
Ile	4	FZF21_05790; FZF21_13460; FZF21_11195; FZF21_10855;
Glu	4	FZF21_12425; FZF21_08140; FZF21_16075; FZF21_10270
	83
Sec		FZF21_09490
	84

## Sheet: COG
CATEGORY					Liczba genów	%
POORLY CHARACTERIZED	(S) Function unknown		10.062	373	892	24.0626
	(R) General function prediction only		14.0005	519
INFORMATION STORAGE AND PROCESSING	(L) Replication, recombination and repair		3.50688	130	663	17.8851
	(K) Transcription		9.41462	349
	(J) Translation, ribosomal structure and biogenesis		4.96358	184
	(B) Chromatin structure and dynamics		0	0
	(A) RNA processing and modification		0	0
	(Q) Secondary metabolites biosynthesis, transport and catabolism		1.18694	44	1435	38.7105
	(P) Inorganic ion transport and metabolism		6.04262	224
	(I) Lipid transport and metabolism		2.88643	107
	(H) Coenzyme transport and metabolism		4.28918	159
	(G) Carbohydrate transport and metabolism		9.17184	340
METABOLISM	(F) Nucleotide transport and metabolism		2.0232	75
	(E) Amino acid transport and metabolism		7.36445	273
	(C) Energy production and conversion		5.74589	213
CELLULAR PROCESSES AND SIGNALING	(Z) Cytoskeleton		0	0	717	19.3418
	(Y) Nuclear structure		0	0
	(W) Extracellular structures		0	0
	(V) Defense mechanisms		1.53763	57
	(U) Intracellular trafficking, secretion, and vesicular transport		1.21392	45
	(T) Signal transduction mechanisms		3.07526	114
	(O) Posttranslational modification, protein turnover, chaperones		3.29107	122
	(N) Cell motility		3.50688	130
	(M) Cell wall/membrane/envelope biogenesis		5.63798	209
	(D) Cell cycle control, cell division, chromosome partitioning		1.07904	40
			100	3707	3707	100

## Sheet: GO
domain	GO_level	GO_name	gene_count	%
molecular_function	1	Structural molecule activity	58	0.464
molecular_function	1	Transporter activity	262	2.096
molecular_function	1	Catalytic activity	1229	9.832
molecular_function	1	Binding	941	7.528
molecular_function	1	Translation regulator activity	4	0.032
molecular_function	1	Molecular transducer activity	13	0.104
molecular_function	1	Protein folding chaperone	4	0.032
molecular_function	1	Antioxidant activity	12	0.096
molecular_function	1	Molecular function regulator	23	0.184
molecular_function	1	Molecular carrier activity	9	0.072
molecular_function	1	Transcription regulator activity	97	0.776
cellular_component	1	Membrane part	352	2.816
cellular_component	1	Organelle	93	0.744
cellular_component	1	Virion	1	0.008
cellular_component	1	Membrane-enclosed lumen	2	0.016
cellular_component	1	Cell part	1763	14.104
cellular_component	1	Protein-containing complex	319	2.552
cellular_component	1	Extracellular region	11	0.088
cellular_component	1	Cell	1763	14.104
cellular_component	1	Virion part	1	0.008
cellular_component	1	Extracellular region part	1	0.008
cellular_component	1	Organelle part	80	0.64
cellular_component	1	Membrane	774	6.192
cellular_component	1	Nucleoid	10	0.08
biological_process	1	Growth	1	0.008
biological_process	1	Immune system process	1	0.008
biological_process	1	Biological regulation	406	3.248
biological_process	1	Nitrogen utilization	6	0.048
biological_process	1	Biological adhesion	12	0.096
biological_process	1	Cellular component organization or biogenesis	266	2.128
biological_process	1	Locomotion	42	0.336
biological_process	1	Signaling	39	0.312
biological_process	1	Response to stimulus	579	4.632
biological_process	1	Localization	379	3.032
biological_process	1	Cell killing	2	0.016
biological_process	1	Multi-organism process	46	0.368
biological_process	1	Reproductive process	15	0.12
biological_process	1	Reproduction	15	0.12
biological_process	1	Carbon utilization	9	0.072
biological_process	1	Carbohydrate utilization	1	0.008
biological_process	1	Metabolic process	1340	10.72
biological_process	1	Cellular process	1481	11.848
biological_process	1	Developmental process	3	0.024
biological_process	1	Sulfur utilization	3	0.024
biological_process	1	Detoxification	32	0.256
SUMMARY			12500	100

## Sheet: GIs- IslandPath-DIMOB
Island start	Island end	Length	Method	Gene name	Gene ID	Locus	Gene start	Gene end	Strand	Product	Hypothetical proteins	Protein	Summary
1132403	1142563	10160	IslandPath-DIMOB	QEL46731.1		FZF21_04670	1132403	1132729	-1	DUF550 domain-containing protein	68	158	226
1132403	1142563	10160	IslandPath-DIMOB	QEL46730.1		FZF21_04665	1132739	1132978	-1	DUF4222 domain-containing protein
1132403	1142563	10160	IslandPath-DIMOB	QEL46729.1		FZF21_04660	1132941	1133303	-1	DUF2591 family protein
1132403	1142563	10160	IslandPath-DIMOB	QEL46728.1		FZF21_04655	1133303	1133521	-1	TraR/DksA family transcriptional regulator
1132403	1142563	10160	IslandPath-DIMOB	QEL46727.1		FZF21_04650	1133613	1133804	-1	DUF1382 family protein
1132403	1142563	10160	IslandPath-DIMOB	QEL46726.1		FZF21_04645	1133801	1134118	-1	hypothetical protein
1132403	1142563	10160	IslandPath-DIMOB	QEL46725.1		FZF21_04640	1134115	1134333	-1	hypothetical protein
1132403	1142563	10160	IslandPath-DIMOB	QEL46724.1		FZF21_04635	1134330	1134989	-1	DNA methyltransferase
1132403	1142563	10160	IslandPath-DIMOB	QEL46723.1		FZF21_04630	1134999	1136333	-1	phosphoadenosine phosphosulfate reductase family protein
1132403	1142563	10160	IslandPath-DIMOB	QEL46722.1		FZF21_04625	1136330	1136482	-1	DUF1317 family protein
1132403	1142563	10160	IslandPath-DIMOB	QEL46721.1		FZF21_04620	1136479	1136907	-1	regulator
1132403	1142563	10160	IslandPath-DIMOB	QEL46720.1		FZF21_04615	1136904	1137584	-1	YqaJ viral recombinase family protein
1132403	1142563	10160	IslandPath-DIMOB	QEL46719.1		FZF21_04610	1137581	1138498	-1	recombinase RecT
1132403	1142563	10160	IslandPath-DIMOB	QEL46718.1	gamL	FZF21_04605	1138508	1138792	-1	host nuclease inhibitor GamL
1132403	1142563	10160	IslandPath-DIMOB	QEL46717.1		FZF21_04600	1138800	1139768	-1	hypothetical protein
1132403	1142563	10160	IslandPath-DIMOB	QEL46716.1		FZF21_04595	1139839	1140036	-1	DUF1482 family protein
1132403	1142563	10160	IslandPath-DIMOB	QEL46715.1		FZF21_04590	1140329	1140514	-1	hypothetical protein
1132403	1142563	10160	IslandPath-DIMOB	QEL46714.1		FZF21_04585	1141214	1141510	-1	hypothetical protein
1132403	1142563	10160	IslandPath-DIMOB	QEL50020.2		FZF21_04580	1141521	1142225	-1	helix-turn-helix transcriptional regulator
1132403	1142563	10160	IslandPath-DIMOB	QEL46713.1		FZF21_04575	1142330	1142563	1	helix-turn-helix domain-containing protein
1150757	1178827	28070	IslandPath-DIMOB	QEL46698.1		FZF21_04495	1150757	1151263	1	hypothetical protein
1150757	1178827	28070	IslandPath-DIMOB	QEL46697.1		FZF21_04485	1151515	1151886	1	holin
1150757	1178827	28070	IslandPath-DIMOB	QEL46696.1		FZF21_04480	1151870	1152514	1	glycoside hydrolase family 19 protein
1150757	1178827	28070	IslandPath-DIMOB	QEL46695.1		FZF21_04475	1152502	1152978	1	Rz lytic protein
1150757	1178827	28070	IslandPath-DIMOB	QEL46693.1		FZF21_04465	1153257	1153898	-1	hypothetical protein
1150757	1178827	28070	IslandPath-DIMOB	QEL46692.1		FZF21_04460	1153953	1154171	1	hypothetical protein
1150757	1178827	28070	IslandPath-DIMOB	QEL46691.1		FZF21_04455	1154179	1154613	1	ubiquitin carboxyl-hydrolase
1150757	1178827	28070	IslandPath-DIMOB	QEL46690.1		FZF21_04450	1154610	1155863	1	PBSX family phage terminase large subunit
1150757	1178827	28070	IslandPath-DIMOB	QEL46689.1		FZF21_04445	1156041	1157390	1	DUF1073 domain-containing protein
1150757	1178827	28070	IslandPath-DIMOB	QEL46688.1		FZF21_04440	1157350	1158276	1	phage head morphogenesis protein
1150757	1178827	28070	IslandPath-DIMOB	QEL46687.1		FZF21_04435	1158279	1159544	1	hypothetical protein
1150757	1178827	28070	IslandPath-DIMOB	QEL46686.1		FZF21_04430	1159557	1160006	1	hypothetical protein
1150757	1178827	28070	IslandPath-DIMOB	QEL46685.1		FZF21_04425	1160024	1161100	1	DUF2184 domain-containing protein
1150757	1178827	28070	IslandPath-DIMOB	QEL46684.1		FZF21_04420	1161110	1161403	1	hypothetical protein
1150757	1178827	28070	IslandPath-DIMOB	QEL46683.1		FZF21_04415	1161466	1161864	1	hypothetical protein
1150757	1178827	28070	IslandPath-DIMOB	QEL46682.2		FZF21_04410	1161974	1162465	1	HNH endonuclease
1150757	1178827	28070	IslandPath-DIMOB	QEL46681.1		FZF21_04405	1162511	1162684	1	50S ribosomal protein L13
1150757	1178827	28070	IslandPath-DIMOB	QEL46680.1		FZF21_04400	1162684	1163040	1	hypothetical protein
1150757	1178827	28070	IslandPath-DIMOB	QEL46679.1		FZF21_04395	1163043	1163411	1	HK97 gp10 family phage protein
1150757	1178827	28070	IslandPath-DIMOB	QEL46678.1		FZF21_04390	1163408	1163791	1	hypothetical protein
1150757	1178827	28070	IslandPath-DIMOB	QEL46677.1		FZF21_04385	1163855	1164598	1	DNA breaking-rejoining protein
1150757	1178827	28070	IslandPath-DIMOB	QEL46676.1		FZF21_04380	1164656	1165330	1	hypothetical protein
1150757	1178827	28070	IslandPath-DIMOB	QEL46675.1		FZF21_04375	1165440	1165802	1	hypothetical protein
1150757	1178827	28070	IslandPath-DIMOB	QEL46674.1		FZF21_04370	1165860	1168376	1	tape measure protein
1150757	1178827	28070	IslandPath-DIMOB	QEL46673.1		FZF21_04365	1168376	1168873	1	hypothetical protein
1150757	1178827	28070	IslandPath-DIMOB	QEL46672.1		FZF21_04360	1168873	1169343	1	hypothetical protein
1150757	1178827	28070	IslandPath-DIMOB	QEL50019.1		FZF21_04355	1169357	1169722	1	C40 family peptidase
1150757	1178827	28070	IslandPath-DIMOB	QEL46671.1		FZF21_04350	1169709	1172186	1	MoaD/ThiS family protein
1150757	1178827	28070	IslandPath-DIMOB	QIS89243.1		FZF21_22400	1172245	1174305	1	hypothetical protein
1150757	1178827	28070	IslandPath-DIMOB	QEL46670.1		FZF21_04340	1174340	1175446	-1	acyltransferase
1150757	1178827	28070	IslandPath-DIMOB	QEL46669.1		FZF21_04335	1175436	1176683	-1	hypothetical protein
1150757	1178827	28070	IslandPath-DIMOB	QEL46668.1		FZF21_04330	1176670	1177131	-1	hypothetical protein
1150757	1178827	28070	IslandPath-DIMOB	QEL46667.1		FZF21_04325	1177137	1178051	-1	glycosyltransferase family 2 protein
1150757	1178827	28070	IslandPath-DIMOB	QEL46666.1		FZF21_04320	1178048	1178410	-1	GtrA family protein
1150757	1178827	28070	IslandPath-DIMOB	QEL46665.1		FZF21_04315	1178522	1178827	1	hypothetical protein
2143885	2209527	65642	IslandPath-DIMOB	QEL49925.1	cybB	FZF21_21975	2143885	2144415	1	cytochrome b561
2143885	2209527	65642	IslandPath-DIMOB	QEL49924.1		FZF21_21970	2144457	2145524	-1	oxidoreductase
2143885	2209527	65642	IslandPath-DIMOB	QEL49923.1		FZF21_21965	2145538	2146281	-1	DeoR/GlpR transcriptional regulator
2143885	2209527	65642	IslandPath-DIMOB	QEL49922.1		FZF21_21960	2147014	2148351	1	TolC family outer membrane protein
2143885	2209527	65642	IslandPath-DIMOB	QEL49921.1		FZF21_21955	2148473	2166478	1	Ig-like domain-containing protein
2143885	2209527	65642	IslandPath-DIMOB	QEL49920.1		FZF21_21950	2166655	2168820	1	type I secretion system permease/ATPase
2143885	2209527	65642	IslandPath-DIMOB	QEL49919.1		FZF21_21945	2168817	2169992	1	HlyD family type I secretion periplasmic adaptor subunit
2143885	2209527	65642	IslandPath-DIMOB	QEL50157.1		FZF21_21940	2170026	2170910	-1	MarR family transcriptional regulator
2143885	2209527	65642	IslandPath-DIMOB	QEL49918.1		FZF21_21935	2171196	2172653	1	EAL domain-containing protein
2143885	2209527	65642	IslandPath-DIMOB	QEL49917.1		FZF21_21930	2172738	2173016	-1	two-component-system connector protein AriR
2143885	2209527	65642	IslandPath-DIMOB	QEL49916.1		FZF21_21925	2173040	2173339	-1	hypothetical protein
2143885	2209527	65642	IslandPath-DIMOB	QEL49915.1		FZF21_21920	2173459	2173698	-1	two-component-system connector protein YcgZ
2143885	2209527	65642	IslandPath-DIMOB	QEL49914.1		FZF21_21915	2173886	2174158	-1	DUF883 family protein
2143885	2209527	65642	IslandPath-DIMOB	QEL49913.1		FZF21_21910	2174327	2174950	-1	transporter
2143885	2209527	65642	IslandPath-DIMOB	QEL49912.1		FZF21_21905	2175290	2175601	-1	hypothetical protein
2143885	2209527	65642	IslandPath-DIMOB	QEL49911.1		FZF21_21900	2176223	2177503	-1	DUF3596 domain-containing protein
2143885	2209527	65642	IslandPath-DIMOB	QEL49910.1	xisR	FZF21_21895	2177503	2177715	-1	DUF1233 family excisionase
2143885	2209527	65642	IslandPath-DIMOB	QEL49909.1		FZF21_21890	2177869	2178057	-1	hypothetical protein
2143885	2209527	65642	IslandPath-DIMOB	QEL49908.1		FZF21_21885	2178084	2179931	-1	exodeoxyribonuclease VIII
2143885	2209527	65642	IslandPath-DIMOB	QEL49907.1		FZF21_21880	2180199	2180363	-1	DUF3927 family protein
2143885	2209527	65642	IslandPath-DIMOB	QEL49906.1		FZF21_21875	2180363	2180785	-1	tellurite resistance TerB family protein
2143885	2209527	65642	IslandPath-DIMOB	QEL49905.2		FZF21_21870	2180874	2181065	-1	DUF1482 family protein
2143885	2209527	65642	IslandPath-DIMOB	QEL49904.1		FZF21_21865	2181016	2181210	-1	hypothetical protein
2143885	2209527	65642	IslandPath-DIMOB	QEL49903.1		FZF21_21860	2181197	2181514	-1	hypothetical protein
2143885	2209527	65642	IslandPath-DIMOB	QEL49902.1		FZF21_21855	2181705	2182205	1	hypothetical protein
2143885	2209527	65642	IslandPath-DIMOB	QEL49901.1		FZF21_21850	2182436	2182846	-1	helix-turn-helix domain-containing protein
2143885	2209527	65642	IslandPath-DIMOB	QEL49900.1		FZF21_21845	2182927	2183166	1	transcriptional regulator
2143885	2209527	65642	IslandPath-DIMOB	QEL49899.1		FZF21_21840	2183166	2183579	1	hypothetical protein
2143885	2209527	65642	IslandPath-DIMOB	QEL50156.1		FZF21_21835	2183611	2183853	1	DUF4222 domain-containing protein
2143885	2209527	65642	IslandPath-DIMOB	QEL50155.1		FZF21_21830	2184030	2184209	1	HNH endonuclease
2143885	2209527	65642	IslandPath-DIMOB	QEL49898.1		FZF21_21825	2184206	2185189	1	primosomal protein I
2143885	2209527	65642	IslandPath-DIMOB	QEL49897.1		FZF21_21820	2185212	2185868	1	DUF1627 domain-containing protein
2143885	2209527	65642	IslandPath-DIMOB	QEL49896.1		FZF21_21815	2186280	2187041	-1	hypothetical protein
2143885	2209527	65642	IslandPath-DIMOB	QEL49895.1		FZF21_21810	2187173	2187478	1	hypothetical protein
2143885	2209527	65642	IslandPath-DIMOB	QEL49894.1		FZF21_21805	2187505	2188491	1	hypothetical protein
2143885	2209527	65642	IslandPath-DIMOB	QEL49893.1		FZF21_21800	2188753	2189331	1	sce7726 family protein
2143885	2209527	65642	IslandPath-DIMOB	QEL49892.1		FZF21_21795	2189291	2190391	-1	beta family protein
2143885	2209527	65642	IslandPath-DIMOB	QEL49891.1		FZF21_21790	2190835	2191035	1	hypothetical protein
2143885	2209527	65642	IslandPath-DIMOB	QEL49890.1		FZF21_21785	2191197	2191508	1	DUF968 domain-containing protein
2143885	2209527	65642	IslandPath-DIMOB	QEL49889.1		FZF21_21780	2191505	2192101	1	hypothetical protein
2143885	2209527	65642	IslandPath-DIMOB	QEL49888.1		FZF21_21775	2192320	2192778	-1	DUF3828 domain-containing protein
2143885	2209527	65642	IslandPath-DIMOB	QEL49887.1		FZF21_21770	2192778	2193140	-1	CHAP domain-containing protein
2143885	2209527	65642	IslandPath-DIMOB	QEL49886.1		FZF21_21765	2193304	2193651	1	hypothetical protein
2143885	2209527	65642	IslandPath-DIMOB	QEL49885.1		FZF21_21760	2193644	2194000	1	serine/threonine protein kinase
2143885	2209527	65642	IslandPath-DIMOB	QEL49884.1		FZF21_21755	2194107	2194652	1	hypothetical protein
2143885	2209527	65642	IslandPath-DIMOB	QEL49883.1		FZF21_21750	2194649	2195788	1	DGQHR domain-containing protein
2143885	2209527	65642	IslandPath-DIMOB	QEL49882.1		FZF21_21745	2196282	2196647	1	HNH endonuclease
2143885	2209527	65642	IslandPath-DIMOB	QEL49881.1		FZF21_21740	2196837	2197307	1	phage terminase small subunit P27 family
2143885	2209527	65642	IslandPath-DIMOB	QEL49880.1		FZF21_21735	2197304	2199034	1	terminase large subunit
2143885	2209527	65642	IslandPath-DIMOB	QIS89246.1		FZF21_22415	2199031	2199192	1	hypothetical protein
2143885	2209527	65642	IslandPath-DIMOB	QEL49879.1		FZF21_21730	2199182	2200402	1	phage portal protein
2143885	2209527	65642	IslandPath-DIMOB	QEL49878.1		FZF21_21725	2200395	2200982	1	HK97 family phage prohead protease
2143885	2209527	65642	IslandPath-DIMOB	QEL49877.1		FZF21_21720	2200995	2202227	1	phage major capsid protein
2143885	2209527	65642	IslandPath-DIMOB	QEL49876.1		FZF21_21715	2202297	2202617	1	phage gp6-like head-tail connector protein
2143885	2209527	65642	IslandPath-DIMOB	QEL49875.1		FZF21_21710	2202614	2203045	1	phage head closure protein
2143885	2209527	65642	IslandPath-DIMOB	QEL49874.1		FZF21_21705	2203029	2203571	1	hypothetical protein
2143885	2209527	65642	IslandPath-DIMOB	QEL49873.1		FZF21_21700	2203574	2204149	1	hypothetical protein
2143885	2209527	65642	IslandPath-DIMOB	QEL49872.1		FZF21_21695	2204164	2205669	1	phage tail protein
2143885	2209527	65642	IslandPath-DIMOB	QEL49871.1		FZF21_21690	2205669	2206025	1	phage tail protein
2143885	2209527	65642	IslandPath-DIMOB	QEL49870.1		FZF21_21685	2206022	2206315	1	phage tail assembly protein
2143885	2209527	65642	IslandPath-DIMOB	QEL49868.1		FZF21_21675	2206451	2208184	1	phage tail tape measure protein
2143885	2209527	65642	IslandPath-DIMOB	QEL49867.1		FZF21_21670	2208245	2208520	1	hypothetical protein
2143885	2209527	65642	IslandPath-DIMOB	QEL49866.1		FZF21_21665	2208541	2209527	1	DNA circularization protein
2143885	2209527	65642	IslandPath-DIMOB	QEL49865.1		FZF21_21660	2209524	2210618	1	baseplate protein
2762212	2771910	9698	IslandPath-DIMOB	QEL49365.1	dcyD	FZF21_18985	2762212	2763198	-1	D-cysteine desulfhydrase
2762212	2771910	9698	IslandPath-DIMOB	QEL49364.1	tcyJ	FZF21_18980	2763302	2764102	-1	cystine ABC transporter substrate-binding protein
2762212	2771910	9698	IslandPath-DIMOB	QEL49363.1	fliZ	FZF21_18975	2764189	2764740	-1	flagella biosynthesis regulatory protein FliZ
2762212	2771910	9698	IslandPath-DIMOB	QEL49362.1		FZF21_18970	2764795	2765514	-1	RNA polymerase sigma factor FliA
2762212	2771910	9698	IslandPath-DIMOB	QEL49361.1		FZF21_18965	2765678	2767315	-1	flagellin FliC
2762212	2771910	9698	IslandPath-DIMOB	QEL49360.1	fliD	FZF21_18960	2767584	2768996	1	flagellar filament capping protein FliD
2762212	2771910	9698	IslandPath-DIMOB	QEL49359.1	fliS	FZF21_18955	2769027	2769437	1	flagellar export chaperone FliS
2762212	2771910	9698	IslandPath-DIMOB	QEL49358.1	fliT	FZF21_18950	2769437	2769808	1	flagella biosynthesis regulatory protein FliT
2762212	2771910	9698	IslandPath-DIMOB	QEL49357.1	amyA	FZF21_18945	2769907	2771394	1	alpha-amylase
2762212	2771910	9698	IslandPath-DIMOB	QEL50134.1		FZF21_18940	2771497	2771910	-1	lipoprotein
3340124	3369247	29123	IslandPath-DIMOB	QEL48884.1	lepB	FZF21_16400	3340124	3341098	-1	signal peptidase I
3340124	3369247	29123	IslandPath-DIMOB	QEL48883.1	lepA	FZF21_16395	3341114	3342919	-1	elongation factor 4
3340124	3369247	29123	IslandPath-DIMOB			FZF21_16390	3343102	3343335	-1	hypothetical protein
3340124	3369247	29123	IslandPath-DIMOB	QEL48882.1		FZF21_16385	3343895	3344827	-1	transposase
3340124	3369247	29123	IslandPath-DIMOB	QEL48881.1		FZF21_16380	3344973	3346769	-1	FliC/FljB family flagellin
3340124	3369247	29123	IslandPath-DIMOB	QEL48880.1		FZF21_16375	3347529	3347951	-1	hypothetical protein
3340124	3369247	29123	IslandPath-DIMOB	QEL50112.1		FZF21_16370	3348068	3348616	-1	recombinase family protein
3340124	3369247	29123	IslandPath-DIMOB			FZF21_16360	3349305	3349919	-1	terminase small subunit
3340124	3369247	29123	IslandPath-DIMOB	QEL48879.1		FZF21_16355	3350139	3350369	-1	hypothetical protein
3340124	3369247	29123	IslandPath-DIMOB	QEL50111.1		FZF21_16340	3351465	3351734	-1	hypothetical protein
3340124	3369247	29123	IslandPath-DIMOB	QEL48876.1		FZF21_16335	3351742	3352371	-1	glycoside hydrolase family 19 protein
3340124	3369247	29123	IslandPath-DIMOB	QEL48875.1		FZF21_16330	3352371	3352652	-1	phage holin family protein
3340124	3369247	29123	IslandPath-DIMOB	QEL48874.1		FZF21_16325	3352639	3353025	-1	hypothetical protein
3340124	3369247	29123	IslandPath-DIMOB	QEL48873.1		FZF21_16320	3353204	3354175	-1	hypothetical protein
3340124	3369247	29123	IslandPath-DIMOB	QEL48872.1		FZF21_16315	3354737	3355108	1	hypothetical protein
3340124	3369247	29123	IslandPath-DIMOB	QEL48871.1		FZF21_16310	3355252	3356064	-1	antitermination protein
3340124	3369247	29123	IslandPath-DIMOB	QEL48870.1		FZF21_16305	3356061	3356198	-1	YlcG family protein
3340124	3369247	29123	IslandPath-DIMOB	QEL48869.1		FZF21_16300	3356195	3356551	-1	RusA family crossover junction endodeoxyribonuclease
3340124	3369247	29123	IslandPath-DIMOB	QEL48868.1		FZF21_16295	3356548	3356829	-1	DUF1364 family protein
3340124	3369247	29123	IslandPath-DIMOB	QEL48867.1		FZF21_16290	3356832	3357032	-1	hypothetical protein
3340124	3369247	29123	IslandPath-DIMOB	QEL48866.1		FZF21_16285	3357038	3357637	-1	DUF1367 family protein
3340124	3369247	29123	IslandPath-DIMOB	QEL48864.1		FZF21_16275	3358042	3358275	-1	DinI family protein
3340124	3369247	29123	IslandPath-DIMOB	QEL48863.1		FZF21_16270	3358432	3358848	-1	hypothetical protein
3340124	3369247	29123	IslandPath-DIMOB	QEL48862.1		FZF21_16265	3359297	3359677	1	hypothetical protein
3340124	3369247	29123	IslandPath-DIMOB	QEL48861.1		FZF21_16260	3360255	3360674	-1	hypothetical protein
3340124	3369247	29123	IslandPath-DIMOB	QEL48860.1		FZF21_16255	3360671	3360931	-1	DUF977 family protein
3340124	3369247	29123	IslandPath-DIMOB	QEL48859.1		FZF21_16250	3360935	3361621	-1	DUF1627 domain-containing protein
3340124	3369247	29123	IslandPath-DIMOB	QEL48858.1		FZF21_16245	3361633	3362325	-1	phage replication protein
3340124	3369247	29123	IslandPath-DIMOB	QEL50110.1		FZF21_16240	3362309	3363301	-1	replication protein
3340124	3369247	29123	IslandPath-DIMOB	QEL48857.1		FZF21_16235	3363475	3363729	-1	hypothetical protein
3340124	3369247	29123	IslandPath-DIMOB	QEL48856.1		FZF21_16230	3363738	3364280	-1	regulator
3340124	3369247	29123	IslandPath-DIMOB	QEL48855.1		FZF21_16225	3364283	3364510	-1	helix-turn-helix domain-containing protein
3340124	3369247	29123	IslandPath-DIMOB	QEL48854.1		FZF21_16220	3364626	3365036	1	helix-turn-helix domain-containing protein
3340124	3369247	29123	IslandPath-DIMOB	QEL48853.1		FZF21_16215	3365335	3365520	1	YebW family protein
3340124	3369247	29123	IslandPath-DIMOB	QIS89249.1		FZF21_22435	3365530	3365688	1	hypothetical protein
3340124	3369247	29123	IslandPath-DIMOB	QEL48852.1		FZF21_16210	3365772	3366059	1	DNA breaking-rejoining protein
3340124	3369247	29123	IslandPath-DIMOB	QEL48851.1		FZF21_16205	3366182	3369247	1	exodeoxyribonuclease
3426620	3439207	12587	IslandPath-DIMOB	QEL48796.1		FZF21_15885	3426620	3430459	-1	DUF1983 domain-containing protein
3426620	3439207	12587	IslandPath-DIMOB	QEL48795.1		FZF21_15880	3430513	3431097	-1	tail assembly protein
3426620	3439207	12587	IslandPath-DIMOB	QEL48794.1		FZF21_15875	3431097	3431807	-1	peptidase P60
3426620	3439207	12587	IslandPath-DIMOB	QEL48793.1		FZF21_15870	3431810	3432568	-1	phage minor tail protein L
3426620	3439207	12587	IslandPath-DIMOB	QEL48792.1		FZF21_15865	3432565	3432903	-1	phage tail protein
3426620	3439207	12587	IslandPath-DIMOB	QEL48791.1		FZF21_15860	3432906	3436160	-1	phage tail tape measure protein
3426620	3439207	12587	IslandPath-DIMOB	QEL48790.1		FZF21_15855	3436224	3436823	-1	hypothetical protein
3426620	3439207	12587	IslandPath-DIMOB	QEL48789.1		FZF21_15850	3436891	3437175	-1	DUF4035 domain-containing protein
3426620	3439207	12587	IslandPath-DIMOB	QEL48788.1		FZF21_15845	3437184	3437567	-1	phage tail protein
3426620	3439207	12587	IslandPath-DIMOB	QEL48787.1		FZF21_15840	3437576	3438019	-1	hypothetical protein
3426620	3439207	12587	IslandPath-DIMOB	QEL48786.1		FZF21_15835	3438079	3438426	-1	DUF3168 domain-containing protein
3426620	3439207	12587	IslandPath-DIMOB	QEL48785.1		FZF21_15830	3438423	3438872	-1	HK97 gp10 family phage protein
3426620	3439207	12587	IslandPath-DIMOB	QEL48784.1		FZF21_15825	3438869	3439207	-1	phage head closure protein
3456921	3512106	55185	IslandPath-DIMOB	QEL48764.1		FZF21_15715	3456641	3456937	-1	hypothetical protein
3456921	3512106	55185	IslandPath-DIMOB	QEL50105.1		FZF21_15710	3456921	3457154	-1	helix-turn-helix transcriptional regulator
3456921	3512106	55185	IslandPath-DIMOB	QEL50104.2		FZF21_15705	3457275	3457964	1	helix-turn-helix transcriptional regulator
3456921	3512106	55185	IslandPath-DIMOB	QEL48763.1		FZF21_15700	3458149	3458469	1	hypothetical protein
3456921	3512106	55185	IslandPath-DIMOB	QEL48762.1		FZF21_15695	3458459	3458653	1	hypothetical protein
3456921	3512106	55185	IslandPath-DIMOB	QEL48761.1		FZF21_15690	3458828	3459052	1	hypothetical protein
3456921	3512106	55185	IslandPath-DIMOB	QEL48760.1		FZF21_15685	3459053	3459418	1	hypothetical protein
3456921	3512106	55185	IslandPath-DIMOB	QEL48759.1		FZF21_15680	3459411	3459665	1	hypothetical protein
3456921	3512106	55185	IslandPath-DIMOB	QEL48757.1		FZF21_15670	3459855	3460268	1	hypothetical protein
3456921	3512106	55185	IslandPath-DIMOB	QEL48756.1		FZF21_15665	3460372	3460683	1	hypothetical protein
3456921	3512106	55185	IslandPath-DIMOB	QEL48754.1		FZF21_15655	3460837	3462012	1	DUF3596 domain-containing protein
3456921	3512106	55185	IslandPath-DIMOB	QEL48753.1		FZF21_15650	3462501	3463409	1	DUF4760 domain-containing protein
3456921	3512106	55185	IslandPath-DIMOB	QEL48752.1		FZF21_15645	3463729	3464922	1	tyrosine-type recombinase/integrase
3456921	3512106	55185	IslandPath-DIMOB	QEL48751.1		FZF21_15640	3464966	3465712	-1	hypothetical protein
3456921	3512106	55185	IslandPath-DIMOB	QEL48750.1		FZF21_15635	3465709	3466530	-1	hypothetical protein
3456921	3512106	55185	IslandPath-DIMOB	QEL48749.1		FZF21_15625	3467039	3467602	-1	Polarity suppression protein
3456921	3512106	55185	IslandPath-DIMOB	QEL48748.1		FZF21_15620	3467631	3467849	-1	hypothetical protein
3456921	3512106	55185	IslandPath-DIMOB	QEL48747.1		FZF21_15615	3467852	3468595	-1	capsid protein
3456921	3512106	55185	IslandPath-DIMOB	QIS89251.1		FZF21_15605	3469146	3469412	1	AlpA family transcriptional regulator
3456921	3512106	55185	IslandPath-DIMOB	QEL48745.1		FZF21_15600	3469409	3469966	1	ash family protein
3456921	3512106	55185	IslandPath-DIMOB	QEL48744.1		FZF21_15595	3469963	3470190	1	hypothetical protein
3456921	3512106	55185	IslandPath-DIMOB	QEL48743.1		FZF21_15590	3470187	3470507	1	DUF5375 domain-containing protein
3456921	3512106	55185	IslandPath-DIMOB	QEL48742.1		FZF21_15585	3470522	3472855	1	DNA primase
3456921	3512106	55185	IslandPath-DIMOB	QEL48741.1		FZF21_15580	3473269	3474150	1	hypothetical protein
3456921	3512106	55185	IslandPath-DIMOB	QEL48740.1	rbsK	FZF21_15575	3474733	3475971	1	ribokinase
3456921	3512106	55185	IslandPath-DIMOB	QEL48739.2		FZF21_15570	3476120	3477016	1	sugar ABC transporter permease
3456921	3512106	55185	IslandPath-DIMOB	QEL48738.1		FZF21_15565	3477016	3477915	1	carbohydrate ABC transporter permease
3456921	3512106	55185	IslandPath-DIMOB	QEL48737.1		FZF21_15560	3477930	3479330	1	extracellular solute-binding protein
3456921	3512106	55185	IslandPath-DIMOB	QEL48736.1		FZF21_15555	3479327	3480538	1	ADP-ribosylglycohydrolase family protein
3456921	3512106	55185	IslandPath-DIMOB	QEL48735.1	ugpC	FZF21_15550	3480540	3481595	1	sn-glycerol-3-phosphate ABC transporter ATP-binding protein UgpC
3456921	3512106	55185	IslandPath-DIMOB	QEL48734.1		FZF21_15545	3481660	3482976	-1	amidase
3456921	3512106	55185	IslandPath-DIMOB	QEL48733.1	hisD	FZF21_15540	3483030	3484325	-1	histidinol dehydrogenase
3456921	3512106	55185	IslandPath-DIMOB	QEL48732.1		FZF21_15535	3484326	3485468	-1	ester cyclase
3456921	3512106	55185	IslandPath-DIMOB	QEL48731.1		FZF21_15530	3485574	3486545	-1	SnoaL-like domain-containing protein
3456921	3512106	55185	IslandPath-DIMOB	QEL48730.1		FZF21_15525	3486542	3487612	-1	substrate-binding domain-containing protein
3456921	3512106	55185	IslandPath-DIMOB	QEL48729.1		FZF21_15520	3487921	3489159	1	MFS transporter
3456921	3512106	55185	IslandPath-DIMOB	QEL48728.1	hisD	FZF21_15515	3489235	3490557	1	histidinol dehydrogenase
3456921	3512106	55185	IslandPath-DIMOB	QEL48727.1		FZF21_15510	3490561	3491325	1	SDR family oxidoreductase
3456921	3512106	55185	IslandPath-DIMOB	QEL48726.1		FZF21_15505	3491334	3492077	1	alpha/beta hydrolase
3456921	3512106	55185	IslandPath-DIMOB	QEL48725.1		FZF21_15500	3492059	3492850	1	2,4-dihydroxyhept-2-ene-1,7-dioic acid aldolase
3456921	3512106	55185	IslandPath-DIMOB	QEL50103.1		FZF21_15495	3492862	3494037	1	cupin
3456921	3512106	55185	IslandPath-DIMOB	QEL48724.1		FZF21_15490	3494902	3506325	1	BapA prefix-like domain-containing protein
3456921	3512106	55185	IslandPath-DIMOB	QEL48723.1		FZF21_15485	3506408	3507811	1	TolC family outer membrane protein
3456921	3512106	55185	IslandPath-DIMOB	QEL48722.1		FZF21_15480	3507808	3510000	1	type I secretion system permease/ATPase
3456921	3512106	55185	IslandPath-DIMOB	QEL50102.2		FZF21_15475	3509981	3511180	1	HlyD family efflux transporter periplasmic adaptor subunit
3456921	3512106	55185	IslandPath-DIMOB	QEL48721.1		FZF21_15470	3511431	3511730	1	type II toxin-antitoxin system RelE/ParE family toxin
3456921	3512106	55185	IslandPath-DIMOB	QEL48720.1		FZF21_15465	3511741	3512106	1	HigA family addiction module antidote protein

## Sheet: GIs- SIGI-HMM
Island start	Island end	Length	Method	Gene name	Gene ID	Locus	Gene start	Gene end	Strand	Product	Hypothetical proteins	Protein	Summary
105827	110487	4660	SIGI-HMM	QEL47627.1		FZF21_09515	105827	106168	-1	type I addiction module toxin, SymE family	66	121	187
105827	110487	4660	SIGI-HMM	QEL47626.1		FZF21_09510	106293	106484	1	toxin-antitoxin system HicB family antitoxin
105827	110487	4660	SIGI-HMM	QEL47625.1		FZF21_09505	106544	107776	1	metallophosphoesterase
105827	110487	4660	SIGI-HMM	QEL47624.1		FZF21_09500	107778	109550	1	hypothetical protein
105827	110487	4660	SIGI-HMM	QEL47623.1		FZF21_09495	109540	110487	1	hypothetical protein
559923	572720	12797	SIGI-HMM	QEL47237.1		FZF21_07360	559923	560645	1	topoisomerase II
559923	572720	12797	SIGI-HMM	QEL47236.1		FZF21_07350	561101	562393	1	ATP-binding protein
559923	572720	12797	SIGI-HMM	QEL47235.1		FZF21_07345	562386	563366	1	hypothetical protein
559923	572720	12797	SIGI-HMM	QEL47234.1		FZF21_07340	563394	565118	1	DUF262 domain-containing protein
559923	572720	12797	SIGI-HMM	QEL47233.1	dndE	FZF21_07335	565191	565544	-1	DNA sulfur modification protein DndE
559923	572720	12797	SIGI-HMM	QEL47232.1	dndD	FZF21_07330	565544	567544	-1	DNA sulfur modification protein DndD
559923	572720	12797	SIGI-HMM	QEL47231.1	dndC	FZF21_07325	567534	569168	-1	DNA phosphorothioation system sulfurtransferase DndC
559923	572720	12797	SIGI-HMM	QEL47230.1	dndB	FZF21_07320	569165	570250	-1	DNA sulfur modification protein DndB
559923	572720	12797	SIGI-HMM	QEL47229.1		FZF21_07315	570342	570605	-1	transcriptional regulator
559923	572720	12797	SIGI-HMM	QEL47228.1		FZF21_07310	570808	571116	1	helix-turn-helix transcriptional regulator
559923	572720	12797	SIGI-HMM	QEL47227.1		FZF21_07305	571420	571893	1	type I toxin-antitoxin system SymE family toxin
559923	572720	12797	SIGI-HMM	QEL47226.1		FZF21_07300	571971	572342	-1	hypothetical protein
559923	572720	12797	SIGI-HMM	QEL47225.2		FZF21_07295	572457	572720	-1	bacteriocin immunity protein
559923	572720	12797	SIGI-HMM	QEL47224.1		FZF21_07290	572707	574365	-1	pyocin
1130921	1137584	6663	SIGI-HMM	QEL46733.1		FZF21_04680	1130921	1131976	-1	site-specific integrase
1130921	1137584	6663	SIGI-HMM	QEL46732.1		FZF21_04675	1131961	1132296	-1	helix-turn-helix domain-containing protein
1130921	1137584	6663	SIGI-HMM	QEL46731.1		FZF21_04670	1132403	1132729	-1	DUF550 domain-containing protein
1130921	1137584	6663	SIGI-HMM	QEL46730.1		FZF21_04665	1132739	1132978	-1	DUF4222 domain-containing protein
1130921	1137584	6663	SIGI-HMM	QEL46729.1		FZF21_04660	1132941	1133303	-1	DUF2591 family protein
1130921	1137584	6663	SIGI-HMM	QEL46728.1		FZF21_04655	1133303	1133521	-1	TraR/DksA family transcriptional regulator
1130921	1137584	6663	SIGI-HMM	QEL46727.1		FZF21_04650	1133613	1133804	-1	DUF1382 family protein
1130921	1137584	6663	SIGI-HMM	QEL46726.1		FZF21_04645	1133801	1134118	-1	hypothetical protein
1130921	1137584	6663	SIGI-HMM	QEL46725.1		FZF21_04640	1134115	1134333	-1	hypothetical protein
1130921	1137584	6663	SIGI-HMM	QEL46724.1		FZF21_04635	1134330	1134989	-1	DNA methyltransferase
1130921	1137584	6663	SIGI-HMM	QEL46723.1		FZF21_04630	1134999	1136333	-1	phosphoadenosine phosphosulfate reductase family protein
1130921	1137584	6663	SIGI-HMM	QEL46722.1		FZF21_04625	1136330	1136482	-1	DUF1317 family protein
1130921	1137584	6663	SIGI-HMM	QEL46721.1		FZF21_04620	1136479	1136907	-1	regulator
1130921	1137584	6663	SIGI-HMM	QEL46720.1		FZF21_04615	1136904	1137584	-1	YqaJ viral recombinase family protein
1130921	1137584	6663	SIGI-HMM	QEL46719.1		FZF21_04610	1137581	1138498	-1	recombinase RecT
1147311	1154613	7302	SIGI-HMM	QEL46706.1		FZF21_04535	1147311	1147595	1	DUF4752 family protein
1147311	1154613	7302	SIGI-HMM	QEL46705.1		FZF21_04530	1147740	1148021	1	hypothetical protein
1147311	1154613	7302	SIGI-HMM	QEL46704.1		FZF21_04525	1148234	1148689	1	hypothetical protein
1147311	1154613	7302	SIGI-HMM	QEL46703.1		FZF21_04520	1148689	1148859	1	NinE family protein
1147311	1154613	7302	SIGI-HMM	QEL46702.1		FZF21_04515	1148852	1149463	1	recombination protein NinG
1147311	1154613	7302	SIGI-HMM	QEL46701.1		FZF21_04510	1149460	1149684	1	protein ninY
1147311	1154613	7302	SIGI-HMM	QEL46700.1		FZF21_04505	1149681	1149821	1	YlcG family protein
1147311	1154613	7302	SIGI-HMM	QEL46699.1		FZF21_04500	1149818	1150507	1	antiterminator
1147311	1154613	7302	SIGI-HMM	QEL46698.1		FZF21_04495	1150757	1151263	1	hypothetical protein
1147311	1154613	7302	SIGI-HMM	QEL46697.1		FZF21_04485	1151515	1151886	1	holin
1147311	1154613	7302	SIGI-HMM	QEL46696.1		FZF21_04480	1151870	1152514	1	glycoside hydrolase family 19 protein
1147311	1154613	7302	SIGI-HMM	QEL46695.1		FZF21_04475	1152502	1152978	1	Rz lytic protein
1147311	1154613	7302	SIGI-HMM	QEL46693.1		FZF21_04465	1153257	1153898	-1	hypothetical protein
1147311	1154613	7302	SIGI-HMM	QEL46692.1		FZF21_04460	1153953	1154171	1	hypothetical protein
1147311	1154613	7302	SIGI-HMM	QEL46691.1		FZF21_04455	1154179	1154613	1	ubiquitin carboxyl-hydrolase
1147311	1154613	7302	SIGI-HMM	QEL46690.1		FZF21_04450	1154610	1155863	1	PBSX family phage terminase large subunit
1172245	1178827	6582	SIGI-HMM	QIS89243.1		FZF21_22400	1172245	1174305	1	hypothetical protein
1172245	1178827	6582	SIGI-HMM	QEL46670.1		FZF21_04340	1174340	1175446	-1	acyltransferase
1172245	1178827	6582	SIGI-HMM	QEL46669.1		FZF21_04335	1175436	1176683	-1	hypothetical protein
1172245	1178827	6582	SIGI-HMM	QEL46668.1		FZF21_04330	1176670	1177131	-1	hypothetical protein
1172245	1178827	6582	SIGI-HMM	QEL46667.1		FZF21_04325	1177137	1178051	-1	glycosyltransferase family 2 protein
1172245	1178827	6582	SIGI-HMM	QEL46666.1		FZF21_04320	1178048	1178410	-1	GtrA family protein
1172245	1178827	6582	SIGI-HMM	QEL46665.1		FZF21_04315	1178522	1178827	1	hypothetical protein
2170026	2175601	5575	SIGI-HMM	QEL50157.1		FZF21_21940	2170026	2170910	-1	MarR family transcriptional regulator
2170026	2175601	5575	SIGI-HMM	QEL49918.1		FZF21_21935	2171196	2172653	1	EAL domain-containing protein
2170026	2175601	5575	SIGI-HMM	QEL49917.1		FZF21_21930	2172738	2173016	-1	two-component-system connector protein AriR
2170026	2175601	5575	SIGI-HMM	QEL49916.1		FZF21_21925	2173040	2173339	-1	hypothetical protein
2170026	2175601	5575	SIGI-HMM	QEL49915.1		FZF21_21920	2173459	2173698	-1	two-component-system connector protein YcgZ
2170026	2175601	5575	SIGI-HMM	QEL49914.1		FZF21_21915	2173886	2174158	-1	DUF883 family protein
2170026	2175601	5575	SIGI-HMM	QEL49913.1		FZF21_21910	2174327	2174950	-1	transporter
2170026	2175601	5575	SIGI-HMM	QEL49912.1		FZF21_21905	2175290	2175601	-1	hypothetical protein
2184030	2193651	9621	SIGI-HMM	QEL50155.1		FZF21_21830	2184030	2184209	1	HNH endonuclease
2184030	2193651	9621	SIGI-HMM	QEL49898.1		FZF21_21825	2184206	2185189	1	primosomal protein I
2184030	2193651	9621	SIGI-HMM	QEL49897.1		FZF21_21820	2185212	2185868	1	DUF1627 domain-containing protein
2184030	2193651	9621	SIGI-HMM	QEL49896.1		FZF21_21815	2186280	2187041	-1	hypothetical protein
2184030	2193651	9621	SIGI-HMM	QEL49895.1		FZF21_21810	2187173	2187478	1	hypothetical protein
2184030	2193651	9621	SIGI-HMM	QEL49894.1		FZF21_21805	2187505	2188491	1	hypothetical protein
2184030	2193651	9621	SIGI-HMM	QEL49893.1		FZF21_21800	2188753	2189331	1	sce7726 family protein
2184030	2193651	9621	SIGI-HMM	QEL49892.1		FZF21_21795	2189291	2190391	-1	beta family protein
2184030	2193651	9621	SIGI-HMM	QEL49891.1		FZF21_21790	2190835	2191035	1	hypothetical protein
2184030	2193651	9621	SIGI-HMM	QEL49890.1		FZF21_21785	2191197	2191508	1	DUF968 domain-containing protein
2184030	2193651	9621	SIGI-HMM	QEL49889.1		FZF21_21780	2191505	2192101	1	hypothetical protein
2184030	2193651	9621	SIGI-HMM	QEL49888.1		FZF21_21775	2192320	2192778	-1	DUF3828 domain-containing protein
2184030	2193651	9621	SIGI-HMM	QEL49887.1		FZF21_21770	2192778	2193140	-1	CHAP domain-containing protein
2184030	2193651	9621	SIGI-HMM	QEL49886.1		FZF21_21765	2193304	2193651	1	hypothetical protein
2184030	2193651	9621	SIGI-HMM	QEL49885.1		FZF21_21760	2193644	2194000	1	serine/threonine protein kinase
2210618	2216648	6030	SIGI-HMM	QEL49864.1		FZF21_21655	2210618	2211361	1	phage baseplate assembly protein
2210618	2216648	6030	SIGI-HMM	QEL49863.1		FZF21_21650	2211358	2211774	1	hypothetical protein
2210618	2216648	6030	SIGI-HMM	QEL49862.1		FZF21_21645	2211767	2212834	1	baseplate J/gp47 family protein
2210618	2216648	6030	SIGI-HMM	QEL49861.1		FZF21_21640	2212816	2213403	1	DUF2313 domain-containing protein
2210618	2216648	6030	SIGI-HMM	QEL49860.1		FZF21_21635	2213412	2214263	1	hypothetical protein
2210618	2216648	6030	SIGI-HMM	QEL49859.1		FZF21_21630	2214266	2214691	1	hypothetical protein
2210618	2216648	6030	SIGI-HMM	QIS89247.1		FZF21_22420	2214681	2214845	-1	hypothetical protein
2210618	2216648	6030	SIGI-HMM	QEL49858.1		FZF21_21625	2215036	2215998	1	hypothetical protein
2210618	2216648	6030	SIGI-HMM	QEL49857.1		FZF21_21620	2216373	2216648	1	metal/formaldehyde-sensitive transcriptional repressor
2269791	2274979	5188	SIGI-HMM	QEL49807.1		FZF21_21355	2269791	2270123	1	hypothetical protein
2269791	2274979	5188	SIGI-HMM	QEL49806.1		FZF21_21350	2270621	2271265	1	CPBP family intramembrane metalloprotease
2269791	2274979	5188	SIGI-HMM	QEL49805.1		FZF21_21345	2271280	2272533	1	HlyD family efflux transporter periplasmic adaptor subunit
2269791	2274979	5188	SIGI-HMM	QEL49804.1		FZF21_21340	2272533	2274740	1	peptidase domain-containing ABC transporter
2269791	2274979	5188	SIGI-HMM			FZF21_21335	2274779	2274979	1	GNAT family N-acetyltransferase
2480167	2486042	5875	SIGI-HMM	QEL49616.1		FZF21_20355	2480167	2480583	1	hypothetical protein
2480167	2486042	5875	SIGI-HMM	QEL49615.1		FZF21_20350	2480720	2481277	1	recombinase family protein
2480167	2486042	5875	SIGI-HMM	QEL49614.1	arsC	FZF21_20345	2481445	2481870	-1	glutaredoxin-dependent arsenate reductase
2480167	2486042	5875	SIGI-HMM	QEL49613.1		FZF21_20340	2481886	2483175	-1	arsenic transporter
2480167	2486042	5875	SIGI-HMM	QEL49612.1		FZF21_20335	2483222	2483542	-1	metalloregulator ArsR/SmtB family transcription factor
2480167	2486042	5875	SIGI-HMM	QEL49611.1	arsH	FZF21_20330	2483632	2484333	1	arsenical resistance protein ArsH
2480167	2486042	5875	SIGI-HMM	QEL50146.1		FZF21_20325	2484390	2486042	-1	DUF3258 domain-containing protein
2567594	2573071	5477	SIGI-HMM	QEL49539.1		FZF21_19930	2567594	2567959	-1	hypothetical protein
2567594	2573071	5477	SIGI-HMM	QEL49538.1		FZF21_19925	2567976	2568356	-1	hypothetical protein
2567594	2573071	5477	SIGI-HMM	QEL49537.1		FZF21_19920	2568528	2569010	-1	hypothetical protein
2567594	2573071	5477	SIGI-HMM			FZF21_19915	2569007	2570254	-1	type IV secretion protein Rhs
2567594	2573071	5477	SIGI-HMM	QEL49536.1		FZF21_19910	2571041	2571559	-1	hypothetical protein
2567594	2573071	5477	SIGI-HMM	QEL49535.1		FZF21_19895	2572508	2573071	-1	hypothetical protein
2821359	2829457	8098	SIGI-HMM	QEL49312.1		FZF21_18705	2821359	2821685	1	holin
2821359	2829457	8098	SIGI-HMM	QEL49311.1		FZF21_18700	2821672	2822061	1	M15 family metallopeptidase
2821359	2829457	8098	SIGI-HMM			FZF21_18695	2822308	2823833	1	aryl-sulfate sulfotransferase
2821359	2829457	8098	SIGI-HMM	QEL49310.1		FZF21_18690	2823939	2825114	-1	cytoplasmic protein
2821359	2829457	8098	SIGI-HMM	QEL49309.1		FZF21_18685	2825247	2826800	1	bifunctional metallophosphatase/5'-nucleotidase
2821359	2829457	8098	SIGI-HMM	QEL49308.1		FZF21_18680	2826929	2828491	1	bifunctional metallophosphatase/5'-nucleotidase
2821359	2829457	8098	SIGI-HMM	QEL49307.1		FZF21_18675	2828576	2829457	1	nucleoside-specific channel-forming protein Tsx
2868885	2883016	14131	SIGI-HMM	QEL49275.1		FZF21_18485	2868885	2869943	-1	glycosyltransferase family 1 protein
2868885	2883016	14131	SIGI-HMM	QEL50129.1		FZF21_18480	2869952	2871064	-1	glycosyltransferase family 4 protein
2868885	2883016	14131	SIGI-HMM	QEL49274.1		FZF21_18475	2871090	2872520	-1	phosphomannomutase
2868885	2883016	14131	SIGI-HMM	QEL50128.1		FZF21_18470	2872539	2873906	-1	mannose-1-phosphate guanylyltransferase/mannose-6-phosphate isomerase
2868885	2883016	14131	SIGI-HMM	QEL49273.1		FZF21_18465	2873947	2874801	-1	glycosyltransferase
2868885	2883016	14131	SIGI-HMM	QEL49272.1		FZF21_18460	2874798	2876216	-1	hypothetical protein
2868885	2883016	14131	SIGI-HMM	QEL49271.2		FZF21_18455	2876233	2877297	-1	hypothetical protein
2868885	2883016	14131	SIGI-HMM	QEL49270.1		FZF21_18450	2877281	2878417	-1	oligosaccharide flippase family protein
2868885	2883016	14131	SIGI-HMM	QEL49269.1	rfbC	FZF21_18445	2878429	2878977	-1	dTDP-4-dehydrorhamnose 3,5-epimerase
2868885	2883016	14131	SIGI-HMM	QEL49268.1	rfbA	FZF21_18440	2878980	2879858	-1	glucose-1-phosphate thymidylyltransferase RfbA
2868885	2883016	14131	SIGI-HMM	QEL49267.1	rfbD	FZF21_18435	2879904	2880803	-1	dTDP-4-dehydrorhamnose reductase
2868885	2883016	14131	SIGI-HMM	QEL49266.1	rfbB	FZF21_18430	2880800	2881888	-1	dTDP-glucose 4,6-dehydratase
2868885	2883016	14131	SIGI-HMM	QEL49265.1	wecB	FZF21_18425	2881892	2883016	-1	UDP-N-acetylglucosamine 2-epimerase (non-hydrolyzing)
3350139	3355108	4969	SIGI-HMM	QEL48879.1		FZF21_16355	3350139	3350369	-1	hypothetical protein
3350139	3355108	4969	SIGI-HMM	QEL50111.1		FZF21_16340	3351465	3351734	-1	hypothetical protein
3350139	3355108	4969	SIGI-HMM	QEL48876.1		FZF21_16335	3351742	3352371	-1	glycoside hydrolase family 19 protein
3350139	3355108	4969	SIGI-HMM	QEL48875.1		FZF21_16330	3352371	3352652	-1	phage holin family protein
3350139	3355108	4969	SIGI-HMM	QEL48874.1		FZF21_16325	3352639	3353025	-1	hypothetical protein
3350139	3355108	4969	SIGI-HMM	QEL48873.1		FZF21_16320	3353204	3354175	-1	hypothetical protein
3350139	3355108	4969	SIGI-HMM	QEL48872.1		FZF21_16315	3354737	3355108	1	hypothetical protein
3356061	3363729	7668	SIGI-HMM	QEL48871.1		FZF21_16310	3355252	3356064	-1	antitermination protein
3356061	3363729	7668	SIGI-HMM	QEL48870.1		FZF21_16305	3356061	3356198	-1	YlcG family protein
3356061	3363729	7668	SIGI-HMM	QEL48869.1		FZF21_16300	3356195	3356551	-1	RusA family crossover junction endodeoxyribonuclease
3356061	3363729	7668	SIGI-HMM	QEL48868.1		FZF21_16295	3356548	3356829	-1	DUF1364 family protein
3356061	3363729	7668	SIGI-HMM	QEL48867.1		FZF21_16290	3356832	3357032	-1	hypothetical protein
3356061	3363729	7668	SIGI-HMM	QEL48866.1		FZF21_16285	3357038	3357637	-1	DUF1367 family protein
3356061	3363729	7668	SIGI-HMM	QEL48864.1		FZF21_16275	3358042	3358275	-1	DinI family protein
3356061	3363729	7668	SIGI-HMM	QEL48863.1		FZF21_16270	3358432	3358848	-1	hypothetical protein
3356061	3363729	7668	SIGI-HMM	QEL48862.1		FZF21_16265	3359297	3359677	1	hypothetical protein
3356061	3363729	7668	SIGI-HMM	QEL48861.1		FZF21_16260	3360255	3360674	-1	hypothetical protein
3356061	3363729	7668	SIGI-HMM	QEL48860.1		FZF21_16255	3360671	3360931	-1	DUF977 family protein
3356061	3363729	7668	SIGI-HMM	QEL48859.1		FZF21_16250	3360935	3361621	-1	DUF1627 domain-containing protein
3356061	3363729	7668	SIGI-HMM	QEL48858.1		FZF21_16245	3361633	3362325	-1	phage replication protein
3356061	3363729	7668	SIGI-HMM	QEL50110.1		FZF21_16240	3362309	3363301	-1	replication protein
3356061	3363729	7668	SIGI-HMM	QEL48857.1		FZF21_16235	3363475	3363729	-1	hypothetical protein
3432565	3437175	4610	SIGI-HMM	QEL48793.1		FZF21_15870	3431810	3432568	-1	phage minor tail protein L
3432565	3437175	4610	SIGI-HMM	QEL48792.1		FZF21_15865	3432565	3432903	-1	phage tail protein
3432565	3437175	4610	SIGI-HMM	QEL48791.1		FZF21_15860	3432906	3436160	-1	phage tail tape measure protein
3432565	3437175	4610	SIGI-HMM	QEL48790.1		FZF21_15855	3436224	3436823	-1	hypothetical protein
3432565	3437175	4610	SIGI-HMM	QEL48789.1		FZF21_15850	3436891	3437175	-1	DUF4035 domain-containing protein
3444709	3454598	9889	SIGI-HMM	QEL48778.1		FZF21_15795	3444709	3445206	-1	phage terminase small subunit P27 family
3444709	3454598	9889	SIGI-HMM	QEL48777.1		FZF21_15790	3445322	3445885	-1	HNH endonuclease
3444709	3454598	9889	SIGI-HMM	QEL48776.1		FZF21_15785	3445900	3446256	-1	HNH endonuclease
3444709	3454598	9889	SIGI-HMM	QEL50107.1		FZF21_15775	3446554	3447159	-1	hypothetical protein
3444709	3454598	9889	SIGI-HMM	QEL48774.1		FZF21_15770	3447323	3447544	1	hypothetical protein
3444709	3454598	9889	SIGI-HMM	QEL48773.1		FZF21_15765	3447656	3449113	-1	glycosyltransferase family 2 protein
3444709	3454598	9889	SIGI-HMM	QEL48772.1		FZF21_15760	3449186	3449767	1	hypothetical protein
3444709	3454598	9889	SIGI-HMM	QEL48771.1		FZF21_15755	3450180	3450698	-1	hypothetical protein
3444709	3454598	9889	SIGI-HMM	QEL48770.1		FZF21_15750	3450695	3451234	-1	lysozyme
3444709	3454598	9889	SIGI-HMM	QEL48769.1		FZF21_15745	3451236	3451484	-1	lysis protein
3444709	3454598	9889	SIGI-HMM	QEL48768.1		FZF21_15740	3451853	3452674	1	hypothetical protein
3444709	3454598	9889	SIGI-HMM	QEL50106.1		FZF21_15730	3453205	3453549	-1	antitermination protein
3444709	3454598	9889	SIGI-HMM	QEL48766.1		FZF21_15725	3453627	3454598	-1	DNA primase
3444709	3454598	9889	SIGI-HMM	QEL48765.1		FZF21_15720	3454595	3456214	-1	DEAD/DEAH box helicase
3456641	3460683	4042	SIGI-HMM	QEL48764.1		FZF21_15715	3456641	3456937	-1	hypothetical protein
3456641	3460683	4042	SIGI-HMM	QEL50105.1		FZF21_15710	3456921	3457154	-1	helix-turn-helix transcriptional regulator
3456641	3460683	4042	SIGI-HMM	QEL50104.2		FZF21_15705	3457275	3457964	1	helix-turn-helix transcriptional regulator
3456641	3460683	4042	SIGI-HMM	QEL48763.1		FZF21_15700	3458149	3458469	1	hypothetical protein
3456641	3460683	4042	SIGI-HMM	QEL48762.1		FZF21_15695	3458459	3458653	1	hypothetical protein
3456641	3460683	4042	SIGI-HMM	QEL48761.1		FZF21_15690	3458828	3459052	1	hypothetical protein
3456641	3460683	4042	SIGI-HMM	QEL48760.1		FZF21_15685	3459053	3459418	1	hypothetical protein
3456641	3460683	4042	SIGI-HMM	QEL48759.1		FZF21_15680	3459411	3459665	1	hypothetical protein
3456641	3460683	4042	SIGI-HMM	QEL48757.1		FZF21_15670	3459855	3460268	1	hypothetical protein
3456641	3460683	4042	SIGI-HMM	QEL48756.1		FZF21_15665	3460372	3460683	1	hypothetical protein
3462501	3466530	4029	SIGI-HMM	QEL48753.1		FZF21_15650	3462501	3463409	1	DUF4760 domain-containing protein
3462501	3466530	4029	SIGI-HMM	QEL48752.1		FZF21_15645	3463729	3464922	1	tyrosine-type recombinase/integrase
3462501	3466530	4029	SIGI-HMM	QEL48751.1		FZF21_15640	3464966	3465712	-1	hypothetical protein
3462501	3466530	4029	SIGI-HMM	QEL48750.1		FZF21_15635	3465709	3466530	-1	hypothetical protein
3822310	3826689	4379	SIGI-HMM			FZF21_13920	3822310	3823029	1	integrase family protein
3822310	3826689	4379	SIGI-HMM	QEL48438.1		FZF21_13915	3823758	3824570	1	hypothetical protein
3822310	3826689	4379	SIGI-HMM	QEL48437.1		FZF21_13910	3824818	3825108	-1	hypothetical protein
3822310	3826689	4379	SIGI-HMM	QEL48436.2		FZF21_13905	3825326	3825790	-1	DUF943 family protein
3822310	3826689	4379	SIGI-HMM	QEL48435.1		FZF21_13900	3825862	3826689	-1	DUF3289 family protein

## Sheet: GIs- IslandPick
Island start	Island end	Length	Method	Gene name	Gene ID	Locus	Gene start	Gene end	Strand	Product	Hypothetical proteins	Protein	Summary
82840	87293	4453	IslandPick	QEL47651.1		FZF21_09640	82027	83625	1	receptor	52	122	174
82840	87293	4453	IslandPick	QEL47650.1		FZF21_09635	83632	84285	1	hypothetical protein	29.8851
82840	87293	4453	IslandPick	QEL47649.1		FZF21_09630	84359	84553	1	hypothetical protein
82840	87293	4453	IslandPick	QEL47648.1		FZF21_09625	84577	84762	1	hypothetical protein
82840	87293	4453	IslandPick	QEL47647.1		FZF21_09620	84830	86926	1	peptidase domain-containing ABC transporter
82840	87293	4453	IslandPick	QEL47646.1		FZF21_09615	86923	87672	1	hypothetical protein
818075	822744	4669	IslandPick	QEL47010.1		FZF21_06150	818075	819151	-1	fimbrial protein StkG
818075	822744	4669	IslandPick	QEL47009.1		FZF21_06145	819163	819771	-1	fimbrial protein
818075	822744	4669	IslandPick	QEL47008.1		FZF21_06140	819786	820349	-1	fimbrial protein
818075	822744	4669	IslandPick	QEL47007.1		FZF21_06135	820376	820951	-1	fimbrial protein
818075	822744	4669	IslandPick	QEL47006.1		FZF21_06130	820980	823571	-1	outer membrane usher protein
1158024	1162548	4524	IslandPick	QEL46688.1		FZF21_04440	1157350	1158276	1	phage head morphogenesis protein
1158024	1162548	4524	IslandPick	QEL46687.1		FZF21_04435	1158279	1159544	1	hypothetical protein
1158024	1162548	4524	IslandPick	QEL46686.1		FZF21_04430	1159557	1160006	1	hypothetical protein
1158024	1162548	4524	IslandPick	QEL46685.1		FZF21_04425	1160024	1161100	1	DUF2184 domain-containing protein
1158024	1162548	4524	IslandPick	QEL46684.1		FZF21_04420	1161110	1161403	1	hypothetical protein
1158024	1162548	4524	IslandPick	QEL46683.1		FZF21_04415	1161466	1161864	1	hypothetical protein
1158024	1162548	4524	IslandPick	QEL46682.2		FZF21_04410	1161974	1162465	1	HNH endonuclease
1158024	1162548	4524	IslandPick	QEL46681.1		FZF21_04405	1162511	1162684	1	50S ribosomal protein L13
1169798	1177250	7452	IslandPick	QEL46671.1		FZF21_04350	1169709	1172186	1	MoaD/ThiS family protein
1169798	1177250	7452	IslandPick	QIS89243.1		FZF21_22400	1172245	1174305	1	hypothetical protein
1169798	1177250	7452	IslandPick	QEL46670.1		FZF21_04340	1174340	1175446	-1	acyltransferase
1169798	1177250	7452	IslandPick	QEL46669.1		FZF21_04335	1175436	1176683	-1	hypothetical protein
1169798	1177250	7452	IslandPick	QEL46668.1		FZF21_04330	1176670	1177131	-1	hypothetical protein
1169798	1177250	7452	IslandPick	QEL46667.1		FZF21_04325	1177137	1178051	-1	glycosyltransferase family 2 protein
1470616	1481731	11115	IslandPick	QEL46409.1		FZF21_02880	1469581	1470648	1	aldo/keto reductase
1470616	1481731	11115	IslandPick	QEL46408.1	iroN	FZF21_02875	1470995	1473169	1	siderophore salmochelin receptor IroN
1470616	1481731	11115	IslandPick	QEL46407.1		FZF21_02870	1473214	1474158	-1	alpha/beta hydrolase
1470616	1481731	11115	IslandPick	QEL46406.1		FZF21_02865	1474242	1475471	-1	esterase family protein
1470616	1481731	11115	IslandPick	QEL46405.1	iroC	FZF21_02860	1475573	1479232	-1	salmochelin/enterobactin export ABC transporter IroC
1470616	1481731	11115	IslandPick	QEL46404.1	iroB	FZF21_02855	1479374	1480489	-1	salmochelin biosynthesis C-glycosyltransferase IroB
1470616	1481731	11115	IslandPick	QEL46403.1		FZF21_02850	1481190	1482347	1	efflux RND transporter periplasmic adaptor subunit
2172610	2177233	4623	IslandPick	QEL49918.1		FZF21_21935	2171196	2172653	1	EAL domain-containing protein
2172610	2177233	4623	IslandPick	QEL49917.1		FZF21_21930	2172738	2173016	-1	two-component-system connector protein AriR
2172610	2177233	4623	IslandPick	QEL49916.1		FZF21_21925	2173040	2173339	-1	hypothetical protein
2172610	2177233	4623	IslandPick	QEL49915.1		FZF21_21920	2173459	2173698	-1	two-component-system connector protein YcgZ
2172610	2177233	4623	IslandPick	QEL49914.1		FZF21_21915	2173886	2174158	-1	DUF883 family protein
2172610	2177233	4623	IslandPick	QEL49913.1		FZF21_21910	2174327	2174950	-1	transporter
2172610	2177233	4623	IslandPick	QEL49912.1		FZF21_21905	2175290	2175601	-1	hypothetical protein
2172610	2177233	4623	IslandPick	QEL49911.1		FZF21_21900	2176223	2177503	-1	DUF3596 domain-containing protein
2185570	2192622	7052	IslandPick	QEL49897.1		FZF21_21820	2185212	2185868	1	DUF1627 domain-containing protein
2185570	2192622	7052	IslandPick	QEL49896.1		FZF21_21815	2186280	2187041	-1	hypothetical protein
2185570	2192622	7052	IslandPick	QEL49895.1		FZF21_21810	2187173	2187478	1	hypothetical protein
2185570	2192622	7052	IslandPick	QEL49894.1		FZF21_21805	2187505	2188491	1	hypothetical protein
2185570	2192622	7052	IslandPick	QEL49893.1		FZF21_21800	2188753	2189331	1	sce7726 family protein
2185570	2192622	7052	IslandPick	QEL49892.1		FZF21_21795	2189291	2190391	-1	beta family protein
2185570	2192622	7052	IslandPick	QEL49891.1		FZF21_21790	2190835	2191035	1	hypothetical protein
2185570	2192622	7052	IslandPick	QEL49890.1		FZF21_21785	2191197	2191508	1	DUF968 domain-containing protein
2185570	2192622	7052	IslandPick	QEL49889.1		FZF21_21780	2191505	2192101	1	hypothetical protein
2185570	2192622	7052	IslandPick	QEL49888.1		FZF21_21775	2192320	2192778	-1	DUF3828 domain-containing protein
2193946	2198032	4086	IslandPick	QEL49885.1		FZF21_21760	2193644	2194000	1	serine/threonine protein kinase
2193946	2198032	4086	IslandPick	QEL49884.1		FZF21_21755	2194107	2194652	1	hypothetical protein
2193946	2198032	4086	IslandPick	QEL49883.1		FZF21_21750	2194649	2195788	1	DGQHR domain-containing protein
2193946	2198032	4086	IslandPick	QEL49882.1		FZF21_21745	2196282	2196647	1	HNH endonuclease
2193946	2198032	4086	IslandPick	QEL49881.1		FZF21_21740	2196837	2197307	1	phage terminase small subunit P27 family
2193946	2198032	4086	IslandPick	QEL49880.1		FZF21_21735	2197304	2199034	1	terminase large subunit
2198845	2216388	17543	IslandPick	QEL49880.1		FZF21_21735	2197304	2199034	1	terminase large subunit
2198845	2216388	17543	IslandPick	QIS89246.1		FZF21_22415	2199031	2199192	1	hypothetical protein
2198845	2216388	17543	IslandPick	QEL49879.1		FZF21_21730	2199182	2200402	1	phage portal protein
2198845	2216388	17543	IslandPick	QEL49878.1		FZF21_21725	2200395	2200982	1	HK97 family phage prohead protease
2198845	2216388	17543	IslandPick	QEL49877.1		FZF21_21720	2200995	2202227	1	phage major capsid protein
2198845	2216388	17543	IslandPick	QEL49876.1		FZF21_21715	2202297	2202617	1	phage gp6-like head-tail connector protein
2198845	2216388	17543	IslandPick	QEL49875.1		FZF21_21710	2202614	2203045	1	phage head closure protein
2198845	2216388	17543	IslandPick	QEL49874.1		FZF21_21705	2203029	2203571	1	hypothetical protein
2198845	2216388	17543	IslandPick	QEL49873.1		FZF21_21700	2203574	2204149	1	hypothetical protein
2198845	2216388	17543	IslandPick	QEL49872.1		FZF21_21695	2204164	2205669	1	phage tail protein
2198845	2216388	17543	IslandPick	QEL49871.1		FZF21_21690	2205669	2206025	1	phage tail protein
2198845	2216388	17543	IslandPick	QEL49870.1		FZF21_21685	2206022	2206315	1	phage tail assembly protein
2198845	2216388	17543	IslandPick	QEL49868.1		FZF21_21675	2206451	2208184	1	phage tail tape measure protein
2198845	2216388	17543	IslandPick	QEL49867.1		FZF21_21670	2208245	2208520	1	hypothetical protein
2198845	2216388	17543	IslandPick	QEL49866.1		FZF21_21665	2208541	2209527	1	DNA circularization protein
2198845	2216388	17543	IslandPick	QEL49865.1		FZF21_21660	2209524	2210618	1	baseplate protein
2198845	2216388	17543	IslandPick	QEL49864.1		FZF21_21655	2210618	2211361	1	phage baseplate assembly protein
2198845	2216388	17543	IslandPick	QEL49863.1		FZF21_21650	2211358	2211774	1	hypothetical protein
2198845	2216388	17543	IslandPick	QEL49862.1		FZF21_21645	2211767	2212834	1	baseplate J/gp47 family protein
2198845	2216388	17543	IslandPick	QEL49861.1		FZF21_21640	2212816	2213403	1	DUF2313 domain-containing protein
2198845	2216388	17543	IslandPick	QEL49860.1		FZF21_21635	2213412	2214263	1	hypothetical protein
2198845	2216388	17543	IslandPick	QEL49859.1		FZF21_21630	2214266	2214691	1	hypothetical protein
2198845	2216388	17543	IslandPick	QIS89247.1		FZF21_22420	2214681	2214845	-1	hypothetical protein
2198845	2216388	17543	IslandPick	QEL49858.1		FZF21_21625	2215036	2215998	1	hypothetical protein
2198845	2216388	17543	IslandPick	QEL49857.1		FZF21_21620	2216373	2216648	1	metal/formaldehyde-sensitive transcriptional repressor
2821035	2828410	7375	IslandPick	QEL49312.1		FZF21_18705	2821359	2821685	1	holin
2821035	2828410	7375	IslandPick	QEL49311.1		FZF21_18700	2821672	2822061	1	M15 family metallopeptidase
2821035	2828410	7375	IslandPick			FZF21_18695	2822308	2823833	1	aryl-sulfate sulfotransferase
2821035	2828410	7375	IslandPick	QEL49310.1		FZF21_18690	2823939	2825114	-1	cytoplasmic protein
2821035	2828410	7375	IslandPick	QEL49309.1		FZF21_18685	2825247	2826800	1	bifunctional metallophosphatase/5'-nucleotidase
2821035	2828410	7375	IslandPick	QEL49308.1		FZF21_18680	2826929	2828491	1	bifunctional metallophosphatase/5'-nucleotidase
3429630	3440704	11074	IslandPick	QEL48796.1		FZF21_15885	3426620	3430459	-1	DUF1983 domain-containing protein
3429630	3440704	11074	IslandPick	QEL48795.1		FZF21_15880	3430513	3431097	-1	tail assembly protein
3429630	3440704	11074	IslandPick	QEL48794.1		FZF21_15875	3431097	3431807	-1	peptidase P60
3429630	3440704	11074	IslandPick	QEL48793.1		FZF21_15870	3431810	3432568	-1	phage minor tail protein L
3429630	3440704	11074	IslandPick	QEL48792.1		FZF21_15865	3432565	3432903	-1	phage tail protein
3429630	3440704	11074	IslandPick	QEL48791.1		FZF21_15860	3432906	3436160	-1	phage tail tape measure protein
3429630	3440704	11074	IslandPick	QEL48790.1		FZF21_15855	3436224	3436823	-1	hypothetical protein
3429630	3440704	11074	IslandPick	QEL48789.1		FZF21_15850	3436891	3437175	-1	DUF4035 domain-containing protein
3429630	3440704	11074	IslandPick	QEL48788.1		FZF21_15845	3437184	3437567	-1	phage tail protein
3429630	3440704	11074	IslandPick	QEL48787.1		FZF21_15840	3437576	3438019	-1	hypothetical protein
3429630	3440704	11074	IslandPick	QEL48786.1		FZF21_15835	3438079	3438426	-1	DUF3168 domain-containing protein
3429630	3440704	11074	IslandPick	QEL48785.1		FZF21_15830	3438423	3438872	-1	HK97 gp10 family phage protein
3429630	3440704	11074	IslandPick	QEL48784.1		FZF21_15825	3438869	3439207	-1	phage head closure protein
3429630	3440704	11074	IslandPick	QEL48783.1		FZF21_15820	3439216	3439542	-1	phage gp6-like head-tail connector protein
3429630	3440704	11074	IslandPick	QEL48782.1		FZF21_15815	3439586	3440797	-1	phage major capsid protein
3445226	3450789	5563	IslandPick	QEL48777.1		FZF21_15790	3445322	3445885	-1	HNH endonuclease
3445226	3450789	5563	IslandPick	QEL48776.1		FZF21_15785	3445900	3446256	-1	HNH endonuclease
3445226	3450789	5563	IslandPick	QEL50107.1		FZF21_15775	3446554	3447159	-1	hypothetical protein
3445226	3450789	5563	IslandPick	QEL48774.1		FZF21_15770	3447323	3447544	1	hypothetical protein
3445226	3450789	5563	IslandPick	QEL48773.1		FZF21_15765	3447656	3449113	-1	glycosyltransferase family 2 protein
3445226	3450789	5563	IslandPick	QEL48772.1		FZF21_15760	3449186	3449767	1	hypothetical protein
3445226	3450789	5563	IslandPick	QEL48771.1		FZF21_15755	3450180	3450698	-1	hypothetical protein
3445226	3450789	5563	IslandPick	QEL48770.1		FZF21_15750	3450695	3451234	-1	lysozyme
3451011	3464100	13089	IslandPick	QEL48770.1		FZF21_15750	3450695	3451234	-1	lysozyme
3451011	3464100	13089	IslandPick	QEL48769.1		FZF21_15745	3451236	3451484	-1	lysis protein
3451011	3464100	13089	IslandPick	QEL48768.1		FZF21_15740	3451853	3452674	1	hypothetical protein
3451011	3464100	13089	IslandPick	QEL50106.1		FZF21_15730	3453205	3453549	-1	antitermination protein
3451011	3464100	13089	IslandPick	QEL48766.1		FZF21_15725	3453627	3454598	-1	DNA primase
3451011	3464100	13089	IslandPick	QEL48765.1		FZF21_15720	3454595	3456214	-1	DEAD/DEAH box helicase
3451011	3464100	13089	IslandPick	QEL48764.1		FZF21_15715	3456641	3456937	-1	hypothetical protein
3451011	3464100	13089	IslandPick	QEL50105.1		FZF21_15710	3456921	3457154	-1	helix-turn-helix transcriptional regulator
3451011	3464100	13089	IslandPick	QEL50104.2		FZF21_15705	3457275	3457964	1	helix-turn-helix transcriptional regulator
3451011	3464100	13089	IslandPick	QEL48763.1		FZF21_15700	3458149	3458469	1	hypothetical protein
3451011	3464100	13089	IslandPick	QEL48762.1		FZF21_15695	3458459	3458653	1	hypothetical protein
3451011	3464100	13089	IslandPick	QEL48761.1		FZF21_15690	3458828	3459052	1	hypothetical protein
3451011	3464100	13089	IslandPick	QEL48760.1		FZF21_15685	3459053	3459418	1	hypothetical protein
3451011	3464100	13089	IslandPick	QEL48759.1		FZF21_15680	3459411	3459665	1	hypothetical protein
3451011	3464100	13089	IslandPick	QEL48757.1		FZF21_15670	3459855	3460268	1	hypothetical protein
3451011	3464100	13089	IslandPick	QEL48756.1		FZF21_15665	3460372	3460683	1	hypothetical protein
3451011	3464100	13089	IslandPick	QEL48754.1		FZF21_15655	3460837	3462012	1	DUF3596 domain-containing protein
3451011	3464100	13089	IslandPick	QEL48753.1		FZF21_15650	3462501	3463409	1	DUF4760 domain-containing protein
3451011	3464100	13089	IslandPick	QEL48752.1		FZF21_15645	3463729	3464922	1	tyrosine-type recombinase/integrase
3464362	3468750	4388	IslandPick	QEL48752.1		FZF21_15645	3463729	3464922	1	tyrosine-type recombinase/integrase
3464362	3468750	4388	IslandPick	QEL48751.1		FZF21_15640	3464966	3465712	-1	hypothetical protein
3464362	3468750	4388	IslandPick	QEL48750.1		FZF21_15635	3465709	3466530	-1	hypothetical protein
3464362	3468750	4388	IslandPick	QEL48749.1		FZF21_15625	3467039	3467602	-1	Polarity suppression protein
3464362	3468750	4388	IslandPick	QEL48748.1		FZF21_15620	3467631	3467849	-1	hypothetical protein
3464362	3468750	4388	IslandPick	QEL48747.1		FZF21_15615	3467852	3468595	-1	capsid protein
3474390	3494887	20497	IslandPick	QEL48740.1	rbsK	FZF21_15575	3474733	3475971	1	ribokinase
3474390	3494887	20497	IslandPick	QEL48739.2		FZF21_15570	3476120	3477016	1	sugar ABC transporter permease
3474390	3494887	20497	IslandPick	QEL48738.1		FZF21_15565	3477016	3477915	1	carbohydrate ABC transporter permease
3474390	3494887	20497	IslandPick	QEL48737.1		FZF21_15560	3477930	3479330	1	extracellular solute-binding protein
3474390	3494887	20497	IslandPick	QEL48736.1		FZF21_15555	3479327	3480538	1	ADP-ribosylglycohydrolase family protein
3474390	3494887	20497	IslandPick	QEL48735.1	ugpC	FZF21_15550	3480540	3481595	1	sn-glycerol-3-phosphate ABC transporter ATP-binding protein UgpC
3474390	3494887	20497	IslandPick	QEL48734.1		FZF21_15545	3481660	3482976	-1	amidase
3474390	3494887	20497	IslandPick	QEL48733.1	hisD	FZF21_15540	3483030	3484325	-1	histidinol dehydrogenase
3474390	3494887	20497	IslandPick	QEL48732.1		FZF21_15535	3484326	3485468	-1	ester cyclase
3474390	3494887	20497	IslandPick	QEL48731.1		FZF21_15530	3485574	3486545	-1	SnoaL-like domain-containing protein
3474390	3494887	20497	IslandPick	QEL48730.1		FZF21_15525	3486542	3487612	-1	substrate-binding domain-containing protein
3474390	3494887	20497	IslandPick	QEL48729.1		FZF21_15520	3487921	3489159	1	MFS transporter
3474390	3494887	20497	IslandPick	QEL48728.1	hisD	FZF21_15515	3489235	3490557	1	histidinol dehydrogenase
3474390	3494887	20497	IslandPick	QEL48727.1		FZF21_15510	3490561	3491325	1	SDR family oxidoreductase
3474390	3494887	20497	IslandPick	QEL48726.1		FZF21_15505	3491334	3492077	1	alpha/beta hydrolase
3474390	3494887	20497	IslandPick	QEL48725.1		FZF21_15500	3492059	3492850	1	2,4-dihydroxyhept-2-ene-1,7-dioic acid aldolase
3474390	3494887	20497	IslandPick	QEL50103.1		FZF21_15495	3492862	3494037	1	cupin
3720576	3729522	8946	IslandPick	QEL48528.1		FZF21_14440	3720638	3721522	1	SDR family oxidoreductase
3720576	3729522	8946	IslandPick	QEL48527.1		FZF21_14435	3721625	3723607	-1	MBL fold metallo-hydrolase
3720576	3729522	8946	IslandPick			FZF21_14430	3723779	3724177	1	hypothetical protein
3720576	3729522	8946	IslandPick	QEL48526.1		FZF21_14425	3724237	3724848	-1	outer membrane beta-barrel protein
3720576	3729522	8946	IslandPick	QEL48525.1		FZF21_14420	3724949	3725578	-1	helix-turn-helix domain-containing protein
3720576	3729522	8946	IslandPick	QEL48524.1		FZF21_14415	3725642	3726817	-1	fatty acid transporter
3720576	3729522	8946	IslandPick	QEL48523.1		FZF21_14410	3727040	3727708	-1	isochorismatase family protein
3720576	3729522	8946	IslandPick	QIS89252.1		FZF21_22450	3727967	3728110	-1	hypothetical protein
3720576	3729522	8946	IslandPick	QEL48522.1		FZF21_14405	3728406	3728975	-1	hypothetical protein
3822153	3829916	7763	IslandPick			FZF21_13920	3822310	3823029	1	integrase family protein
3822153	3829916	7763	IslandPick	QEL48438.1		FZF21_13915	3823758	3824570	1	hypothetical protein
3822153	3829916	7763	IslandPick	QEL48437.1		FZF21_13910	3824818	3825108	-1	hypothetical protein
3822153	3829916	7763	IslandPick	QEL48436.2		FZF21_13905	3825326	3825790	-1	DUF943 family protein
3822153	3829916	7763	IslandPick	QEL48435.1		FZF21_13900	3825862	3826689	-1	DUF3289 family protein
3822153	3829916	7763	IslandPick			FZF21_13895	3827092	3827220	-1	type VI secretion system tube protein Hcp
3822153	3829916	7763	IslandPick	QEL50089.1	tssB	FZF21_13890	3827930	3828427	1	type VI secretion system contractile sheath small subunit
3822153	3829916	7763	IslandPick		tssC	FZF21_13885	3828451	3829308	1	type VI secretion system contractile sheath large subunit
3822153	3829916	7763	IslandPick	QEL48434.1	tssM	FZF21_13880	3829275	3831440	1	type VI secretion system membrane subunit TssM
3838501	3844414	5913	IslandPick	QEL50088.1		FZF21_13855	3838518	3839045	-1	LuxR family transcriptional regulator
3838501	3844414	5913	IslandPick	QEL48429.1	pgaA	FZF21_13850	3839714	3842152	1	poly-beta-1,6 N-acetyl-D-glucosamine export porin PgaA
3838501	3844414	5913	IslandPick	QEL48428.1	pgaB	FZF21_13845	3842161	3844098	1	poly-beta-1,6-N-acetyl-D-glucosamine N-deacetylase PgaB
3838501	3844414	5913	IslandPick	QEL48427.1	pgaC	FZF21_13840	3844091	3845422	1	poly-beta-1,6 N-acetyl-D-glucosamine synthase

## Sheet: ResFinder
resfinder Results
Antibiotic(s): aminoglycoside, beta-lactam, macrolide, sulphonamide, fosfomycin, phenicol, quinolone, nitroimidazole, tetracycline, colistin, rifampicin, glycopeptide, fusidicacid, trimethoprim, oxazolidinone
***************************************************************************************************************
Aminoglycoside
***************************************************************************************************************************************
Resistance gene Identity Query / Template length Contig Position in contig Predicted phenotype Accession number
***************************************************************************************************************************************
- - - No hit found - - -
=======================================================================================================================================
***************************************************************************************************************
Beta-lactam
********************************************************************************************************************************************************************************
Resistance gene Identity Query / Template length Contig Position in contig Predicted phenotype Accession number
********************************************************************************************************************************************************************************
blaACT-7 99.48 1146 / 1146 1 length=4636526 depth=1.00x circular=true 420889..422034 Beta-lactam resistance AmpC-type FJ237368
================================================================================================================================================================================
***************************************************************************************************************
Colistin
***************************************************************************************************************************************
Resistance gene Identity Query / Template length Contig Position in contig Predicted phenotype Accession number
***************************************************************************************************************************************
- - - No hit found - - -
=======================================================================================================================================
***************************************************************************************************************
Fosfomycin
***************************************************************************************************************************************
Resistance gene Identity Query / Template length Contig Position in contig Predicted phenotype Accession number
***************************************************************************************************************************************
- - - No hit found - - -
=======================================================================================================================================
***************************************************************************************************************
Fusidicacid
***************************************************************************************************************************************
Resistance gene Identity Query / Template length Contig Position in contig Predicted phenotype Accession number
***************************************************************************************************************************************
- - - No hit found - - -
=======================================================================================================================================
***************************************************************************************************************
Glycopeptide
***************************************************************************************************************************************
Resistance gene Identity Query / Template length Contig Position in contig Predicted phenotype Accession number
***************************************************************************************************************************************
- - - No hit found - - -
=======================================================================================================================================
***************************************************************************************************************
Macrolide
***************************************************************************************************************************************
Resistance gene Identity Query / Template length Contig Position in contig Predicted phenotype Accession number
***************************************************************************************************************************************
- - - No hit found - - -
=======================================================================================================================================
***************************************************************************************************************
Nitroimidazole
***************************************************************************************************************************************
Resistance gene Identity Query / Template length Contig Position in contig Predicted phenotype Accession number
***************************************************************************************************************************************
- - - No hit found - - -
=======================================================================================================================================
***************************************************************************************************************
Oxazolidinone
***************************************************************************************************************************************
Resistance gene Identity Query / Template length Contig Position in contig Predicted phenotype Accession number
***************************************************************************************************************************************
- - - No hit found - - -
=======================================================================================================================================
***************************************************************************************************************
Phenicol
***************************************************************************************************************************************
Resistance gene Identity Query / Template length Contig Position in contig Predicted phenotype Accession number
***************************************************************************************************************************************
- - - No hit found - - -
=======================================================================================================================================
***************************************************************************************************************
Quinolone
***************************************************************************************************************************************
Resistance gene Identity Query / Template length Contig Position in contig Predicted phenotype Accession number
***************************************************************************************************************************************
- - - No hit found - - -
=======================================================================================================================================
***************************************************************************************************************
Rifampicin
***************************************************************************************************************************************
Resistance gene Identity Query / Template length Contig Position in contig Predicted phenotype Accession number
***************************************************************************************************************************************
- - - No hit found - - -
=======================================================================================================================================
***************************************************************************************************************
Sulphonamide
***************************************************************************************************************************************
Resistance gene Identity Query / Template length Contig Position in contig Predicted phenotype Accession number
***************************************************************************************************************************************
- - - No hit found - - -
=======================================================================================================================================
***************************************************************************************************************
Tetracycline
***************************************************************************************************************************************
Resistance gene Identity Query / Template length Contig Position in contig Predicted phenotype Accession number
***************************************************************************************************************************************
- - - No hit found - - -
=======================================================================================================================================
***************************************************************************************************************
Trimethoprim
***************************************************************************************************************************************
Resistance gene Identity Query / Template length Contig Position in contig Predicted phenotype Accession number
***************************************************************************************************************************************
- - - No hit found - - -
=======================================================================================================================================
Extended Output:
# blaACT-7_FJ237368
template:	ATGATGAGAAAATCCCTTTGCTGCGCCCTGCTGCTCGGCATCTCTTGCTCTGCTCTCGCC
	||||||| ||||||||||||||||||||||||||||||||||||||||||||||||||||
query:	ATGATGAAAAAATCCCTTTGCTGCGCCCTGCTGCTCGGCATCTCTTGCTCTGCTCTCGCC
template:	ACGCCAGTGTCAGAAAAACAGCTGGCGGAGGTGGTAGCGAATACGGTTACCCCGCTGATG
	||||||||||||||||||||||||||||||||||| ||||||||||||||||||||||||
query:	ACGCCAGTGTCAGAAAAACAGCTGGCGGAGGTGGTTGCGAATACGGTTACCCCGCTGATG
template:	AAAGCCCAGTCTGTTCCAGGCATGGCGGTGGCCGTTATTTATCAGGGAAAACCGCACTAT
	||||||||||||||||||||||||||||||||||||||||||||||||||||||||||||
query:	AAAGCCCAGTCTGTTCCAGGCATGGCGGTGGCCGTTATTTATCAGGGAAAACCGCACTAT
template:	TACACGTTTGGCAAGGCCGATATCGCGGCGAATAAACCCGTTACGCCTCAGACCCTGTTC
	|||||||||||||||||||||||||||||||||||| |||||||||||||||||||||||
query:	TACACGTTTGGCAAGGCCGATATCGCGGCGAATAAATCCGTTACGCCTCAGACCCTGTTC
template:	GAGCTGGGTTCTATAAGTAAAACCTTCACCGGCGTTTTAGGTGGGGATGCCATTGCTCGC
	||||||||||||||||||||||||||||||||||||||||||||||||||||||||||||
query:	GAGCTGGGTTCTATAAGTAAAACCTTCACCGGCGTTTTAGGTGGGGATGCCATTGCTCGC
template:	GGTGAAATTTCGCTGGACGATCCGGTGACCAGATACTGGCCACAGCTGACGGGCAAGCAG
	||||||||||||||||||||||||||||||||||||||||||||||||||||||||||||
query:	GGTGAAATTTCGCTGGACGATCCGGTGACCAGATACTGGCCACAGCTGACGGGCAAGCAG
template:	TGGCAGGGTATTCGTATGCTGGATCTCGCCACCTACACCGCTGGCGGCCTGCCGCTACAG
	||||||||||||||||||||||||||||||||||||||||||||||||||||||||||||
query:	TGGCAGGGTATTCGTATGCTGGATCTCGCCACCTACACCGCTGGCGGCCTGCCGCTACAG
template:	GTACCGGATGAGGTCACGGATAACGCCTCCCTGCTGCGCTTTTATCAAAACTGGCAGCCG
	||||||||||||||||||||||||||||||||||||||||||||||||||||||||||||
query:	GTACCGGATGAGGTCACGGATAACGCCTCCCTGCTGCGCTTTTATCAAAACTGGCAGCCG
template:	CAGTGGAAGCCTGGCACAACGCGTCTTTACGCCAACGCCAGCATCGGTCTTTTTGGTGCG
	||||||||||||||||||||||||||||||||||||||||||||||||||||||||||||
query:	CAGTGGAAGCCTGGCACAACGCGTCTTTACGCCAACGCCAGCATCGGTCTTTTTGGTGCG
template:	CTGGCGGTCAAACCTTCTGGCATGCCCTATGAGCAGGCCATGACGACGCGGGTCCTTAAG
	||||||||||||||||||||||||||||||||||||||||||||||||||||||||||||
query:	CTGGCGGTCAAACCTTCTGGCATGCCCTATGAGCAGGCCATGACGACGCGGGTCCTTAAG
template:	CCGCTCAAGCTGGACCATACCTGGATTAACGTGCCGAAAGCGGAAGAGGCACATTACGCC
	||||||||||||| |||||||||||||||||||||||||||||||||||| |||||||||
query:	CCGCTCAAGCTGGTCCATACCTGGATTAACGTGCCGAAAGCGGAAGAGGCGCATTACGCC
template:	TGGGGCTATCGTGACGGTAAAGCGGTGCGCGTTTCGCCGGGTATGCTGGATGCACAAGCC
	||||||||||||||||||||||||||||||||||||||||||||||||||||||||||||
query:	TGGGGCTATCGTGACGGTAAAGCGGTGCGCGTTTCGCCGGGTATGCTGGATGCACAAGCC
template:	TATGGCGTGAAAACCAACGTGCAGGATATGGCGAACTGGGTCATGGCAAACATGGCGCCG
	||||||||||||||||||||||||||||||||||||||||||||||||||||||||||||
query:	TATGGCGTGAAAACCAACGTGCAGGATATGGCGAACTGGGTCATGGCAAACATGGCGCCG
template:	GAGAACGTTGCTGATGCCTCACTTAAGCAGGGCATCGCGCTGGCGCAGTCGCGCTACTGG
	||||||||||||||||||||||||||||||||||||||||||||||||||||||||||||
query:	GAGAACGTTGCTGATGCCTCACTTAAGCAGGGCATCGCGCTGGCGCAGTCGCGCTACTGG
template:	CGTATCGGGTCAATGTATCAGGGTCTGGGCTGGGAGATGCTCAACTGGCCCGTGGAGGCC
	||||||||||||||||||||||||||||||||||||||||||||||||||||||||||||
query:	CGTATCGGGTCAATGTATCAGGGTCTGGGCTGGGAGATGCTCAACTGGCCCGTGGAGGCC
template:	AACACGGTGGTCGAGGGCAGCGACAGTAAGGTAGCGCTGGCGCCGTTGCCCGTGGCAGAA
	||||||||||||||||||||||||||||||||||| ||||||||||||||||||||||||
query:	AACACGGTGGTCGAGGGCAGCGACAGTAAGGTAGCACTGGCGCCGTTGCCCGTGGCAGAA
template:	GTGAATCCACCGGCTCCCCCGGTCAAAGCGTCCTGGGTCCATAAAACGGGCTCTACTGGC
	||||||||||||||||||||||||||||||||||||||||||||||||||||||||||||
query:	GTGAATCCACCGGCTCCCCCGGTCAAAGCGTCCTGGGTCCATAAAACGGGCTCTACTGGC
template:	GGGTTTGGCAGCTACGTGGCCTTTATTCCTGAAAAGCAGATCGGTATTGTGATGCTCGCG
	||||||||||||||||||||||||||||||||||||||||||||||||||||||||||||
query:	GGGTTTGGCAGCTACGTGGCCTTTATTCCTGAAAAGCAGATCGGTATTGTGATGCTCGCG
template:	AATACAAGCTATCCGAACCCGGCACGCGTTGAGGCGGCATACCATATCCTCGAGGCGCTA
	||||||||||||||||||||||||||||||||||||||||||||||||||||||||||||
query:	AATACAAGCTATCCGAACCCGGCACGCGTTGAGGCGGCATACCATATCCTCGAGGCGCTA
template:	CAGTAA
	||||||
query:	CAGTAA

## Sheet: Phaster
Criteria for scoring prophage regions (as intact, questionable, or incomplete):
Method 1:
1. If the number of certain phage organism in this table is more than or equal to 100% of the total number of CDS of the region,
the region is marked with total score 150. If less than 100%, method 2 and 3 will be used.
Method 2:
1. If the number of certain phage organism in this table is more than 50% of the total number of CDS of the region, that phage
organism is considered as the major potential phage for that region; the percentage of the total number
of that phage organism in this table in the total number of proteins of the region is calculated and
then multipled by 100; the percentage of the length of that phage organism in this table in the length
of the region is calculated and then multipled by 50 (phage head's encapsulation capability is considered).
Method 3:
1. If any of the specific phage-related keywords (such as 'capsid', 'head', 'integrase', 'plate', 'tail', 'fiber',
'coat', 'transposase', 'portal', 'terminase', 'protease' or 'lysin') are present, the score will be increased
by 10 for each keyword found.
2. If the size of the region is greater than 30 Kb, the score will be increased by 10.
3. If there are at least 40 proteins in the region, the score will be increased by 10.
4. If all of the phage-related proteins and hypothetical proteins constitute more than 70% of
the total number of proteins in the region, the score will be increased by 10.
Compared the total score of method 2 with the total score of method 3, the bigger one is chosen as the total score of the region.
If the region's total score is less than 70, it is marked as incomplete; if between 70 to 90, it is marked as questionable; if greater than 90, it is marked as intact.
Totally 3 intact prophage regions have been identified.
REGION REGION_LENGTH COMPLETENESS(score) SPECIFIC_KEYWORD REGION_POSITION TRNA_NUM TOTAL_PROTEIN_NUM PHAGE_HIT_PROTEIN_NUM HYPOTHETICAL_PROTEIN_NUM PHAGE+HYPO_PROTEIN_PERCENTAGE BACTERIAL_PROTEIN_NUM ATT_SITE_SHOWUP PHAGE_SPECIES_NUM MOST_COMMON_PHAGE_NAME(hit_genes_count) FIRST_MOST_COMMON_PHAGE_NUM FIRST_MOST_COMMON_PHAGE_PERCENTAGE GC_PERCENTAGE
---------------------------------------------------------------------------------------------------------------------------------------------------------------------------------------------------------------------------------------------------------------------------------------------------------------------------------------------------------------------------------------------------------------…
1 70.3Kb intact(140) integrase,lysin,terminase,portal,head,coat,tail 1116715-1187045 0 67 56 11 100% 0 yes 23 PHAGE_Cronob_ENT47670_NC_019927(14),PHAGE_Salmon_vB_SosS_Oslo_NC_018279(11),PHAGE_Entero_phi80_NC_021190(10),PHAGE_Entero_ES18_NC_006949(10),PHAGE_Salmon_SPN3UB_NC_019545(9),PHAGE_Aeromo_pIS4_A_NC_042037(9),PHAGE_Escher_HK639_NC_016158(9),PHAGE_Vibrio_pYD38_A_NC_021534(7),PHAGE_Entero_HK2…
2 20.9Kb intact(150) terminase,portal,capsid,head,tail,plate 2196837-2217799 0 29 24 5 100% 0 no 7 PHAGE_Salmon_118970_sal3_NC_031940(17),PHAGE_Entero_SfV_NC_003444(13),PHAGE_Salmon_ST64B_NC_004313(11),PHAGE_Entero_phiP27_NC_003356(11),PHAGE_Shigel_SfIV_NC_022749(10),PHAGE_Shigel_SfII_NC_021857(9),PHAGE_Entero_SfI_NC_027339(8),PHAGE_Erwini_ENT90_NC_019932(2),PHAGE_Burkho_phi6442_NC_009235(2),PHAG…
3 34.4Kb incomplete(50) terminase,plate,integrase 3339009-3373471 0 33 28 5 100% 0 yes 12 PHAGE_Salmon_SPN3UB_NC_019545(14),PHAGE_Phage_Gifsy_1_NC_010392(12),PHAGE_Phage_Gifsy_2_NC_010393(12),PHAGE_Entero_mEp237_NC_019704(11),PHAGE_Entero_HK225_NC_019717(9),PHAGE_Escher_HK639_NC_016158(7),PHAGE_Entero_phi80_NC_021190(5),PHAGE_Salmon_SEN34_NC_028699(5),PHAGE_Salmon_118970_sal3_NC_031940(4),PHAGE_E…
4 49.8Kb intact(150) tail,head,portal,terminase,integrase 3424122-3473981 0 50 38 12 100% 0 yes 16 PHAGE_Entero_mEp235_NC_019708(8),PHAGE_Escher_HK75_NC_016160(8),PHAGE_Entero_P4_NC_001609(7),PHAGE_Cronob_ENT39118_NC_019934(7),PHAGE_Salmon_Fels_1_NC_010391(6),PHAGE_Entero_mEpX1_NC_019709(5),PHAGE_Entero_mEp234_NC_019715(5),PHAGE_Entero_HK542_NC_019769(5),PHAGE_Entero_HK106_NC_019768(5),PHAGE_Ente…

## Sheet: Phaster details
>1 length=4636526 depth=1.00x circular=true
CDS_POSITION BLAST_HIT EVALUE prophage_PRO_SEQ
---------------------------------------------------------------------------------------------------------------------------------------------------------------------------------------
#### region 1 ####
1116715..1116731 attL N/A GTAGGCCGGGTAAGGCG
complement(1130921..1132084) PHAGE_Cronob_ENT47670_NC_019927: integrase; PP_01045; phage(gi431810502) 2.67e-176 MSITLRGGVWHCHFVTPSGKRIRRSLGTGDKKQAQELHDKLKAEAWRVDKIGELPTRAFEECCIRWIREKEHKRSLDDDKTKIEYFLRHFSGRDISTITADQVHEAVSKMVNRKHIQVWESRRDAAIRRGKEPPPYVEKPVSQATKSQHLSFMRSLFKAAANDWGWIKTAPVIKTKKPISKRIRWLTRDEAERLIACMPDSIKPVVIFALATGLRRSNIIDLEWQQVDMQRKVAWVNPENAKAGKAIGVALNDTACRVLRDQIGKSSRWVFVHTKPSTRPDKTVTPA…
1132209..1132220 attL N/A CGGAGTCGATAA
complement(1132403..1132729) PHAGE_Entero_mEp390_NC_019721: EaA protein; PP_01046; phage(gi428782695) 6.36e-53 VKPYESKKSQFTRNLIRRRHAEWSEKTFGNVGPIGPLKHLSKEALEAAADPGDLSEWADMQFLLWDAQRRAGITDEQITEALEEKMKVNMTRHWPEPKDGEPRLHIKP
complement(1132739..1132978) PHAGE_Entero_BP_4795_NC_004813: hypothetical protein; PP_01047; phage(gi157165989) 6.25e-18 MFQLIQQGQIYADQHGWPVIIHSSTSEIVRYWRQGRINTASIDRFNNDFEHLDHREAAQIRAELETSEHIKSLRAQRAA
complement(1133613..1133726) PHAGE_Stx2_c_1717_NC_011357: hypothetical protein; PP_01048; phage(gi209447135) 3.97e-09 VPIPVETEEEFQTMAAELSRRLEQMAVEAEKNEGGAA
complement(1133801..1134118) PHAGE_Entero_mEp213_NC_019720: hypothetical protein; PP_01049; phage(gi428782634) 4.28e-26 MTTEFKALPVERDQYGYWTHPLYDEFCDGRESISPDEFNAWLDKNGLEWKVEYRDEDDFDPEVDGYDISAWQPETPAGDGWFVGSIHDTEDGAVCIWLRHAGGAA
complement(1134115..1134333) PHAGE_Entero_Min27_NC_010237: hypothetical protein; PP_01050; phage(gi170783620) 4.12e-06 MTPETDNAIRAACRRCTEEIQQAMRKKPKPNWNETVPPIINKHHKKIEALGVSLLEFVVYTGRLNRRFGAEQ
complement(1134330..1134989) PHAGE_Escher_HK639_NC_016158: adenine specific methyltransferase; PP_01051; phage(gi356870635) 1.24e-156 MTGKYSLIYADPPWSYGNTISNGAAADHYSTMKLIDIKRLPVWELAADNAVLAMWYTGTHNQEAIELAEAWGFTVRTMKGFTWVKLNQNAELRINKALAEGEITDFYDFLDLLNAETRMNGGNHTRANTEDLLIATRGAGLERKHAGIKQVVYSPLGAHSEKPWEVRHRLELLYGDVPRIELFSRSAAPGWHHWGNQCATSAVELLPGCAIDVVKTEAA
complement(1134999..1136333) PHAGE_Burkho_phi6442_NC_009235: gp56; PP_01052; phage(gi134288648) 3.24e-44 MSEAPMIIVPTDISQKIKEIESAYQRYGDEFRIPEDHKIIVNFSAGKDSTATMAIAHALFGDKVQGVMADTDNEHELTIEFGKTIHEQIGCSPVQMVKRIYTQEEFDARRVSLTKNWSKRQAIRSGAYRGVIMPSLSRSDTPFGRAWLKTAERWGIEFDTPLEAALSVLHPSGNSFLDAALLHGMFPMLRNRFCTDELKIQVAFDFAIKPLLDDGEVVVQWSGVRGDESAKRAGYERFSADQRDPEFLYNFLPIHQWTAADVFALHKYFGVAPNPLYTQGAARVGCMNCVLCNK…
complement(1136479..1136832) PHAGE_Escher_HK639_NC_016158: hypothetical protein; PP_01053; phage(gi356870637) 1.88e-76 MIQTRGRPVTGSEIAEKFGVTLIEFNRVANGITRGSGQIAQIVESEKWINEDGICDRKFNLASKPKVVTPQGKSRLFTRRAIEQSQEGRRQECIERAARRSRLIAQGLYIDEMESIL
complement(1136904..1137584) PHAGE_Entero_phi80_NC_021190: phage exonuclease; PP_01054; phage(gi824479613) 4.60e-163 MTPEIILARTGIDVTTIQQGDEAWHRLRLGVITASEVHNVISKPRSGKKWTDMKLSYFHTLLAEVCTGVAPEVNAKALAWGKQYEEDARTLFEFTTDVKVTESPILFRDESMRTACSPDGLCSNGFGLELKCPFTSRDFMKFRLGGFEAIKSAYMAQVQYSMWVTGKEAWFFANYDPRMKREGIHHVVVEREPLYMTDFNEMVPEFIEKMDEALAEIGFTFGEQWK
complement(1137581..1138498) PHAGE_Cronob_ENT47670_NC_019927: RecT protein; PP_01055; phage(gi431810505) 0.0 MSLTLVDFVKQQEPLFIKAATDERMVWAKESQFAIQLFQNNDYLAKVAFQNQTSTQNAIVNVAAIGISLNPAQKLAYLVPRKGAICLDISYMGLMHIAQQSGAIKWCQSAIVRRNDQFRREGLDKPPIHIYNDFDTEEQRGDIVGAYVTVKTDDGDYLTHTMRIDAIYSIRDRSEAWKKYKSDNSKKCPWVTDEEQMILKTVVKQAAKYWPRRERLDAAIDHVNTEGEEGINFAAERQPERDVTPAGDEIIKEINDVLIAMDKTWEENLLPVCSQIFRRDIRDSSELTQA…
complement(1138508..1138792) PHAGE_Escher_HK639_NC_016158: hypothetical protein; PP_01056; phage(gi356870640) 1.38e-63 MNAFLTYDRIEDRRWVEQQLTDEKEKWIDDRAQQIIDMMPKEPSGLFHFSVPIDSSPYEGLRSDKAGEAYNDFISAVAYAQAEYDWEHRTGCPF
complement(1138800..1139768) PHAGE_Entero_phi80_NC_021190: anti-toxin for Gam; PP_01057; phage(gi824479616) 0.0 MSEVTDLTVIEIKPEQAPVLYVAGGLDAYLEQIRQAVNEVPDLSTKKGRDRVASLAAQVSRSKTAIEKPGREYLKRLKEAVRPAEAEIKRFVDACDELRDATRRPLTEWEAEQERIKAEEAMNAMHAEALEMNIKFDQELAAKFEADHEMALLMNKDFDRDREEQRRQAEQAQRERDERLKQEAAEQARRDAEAKHKAELDAAARREAEEKARAELAERQRVEAEQRAAREKQEAEERARREKEEAVAAERRRLEEAEAARLAEEQRKGEEEARRAADKEHRRTVNR…
complement(1139839..1140036) hypothetical; PP_01058 N/A METLFALVLTVAMTNGDYQDVILGVYDSQQECSQAASEQKVSAECWPVESILRNGEFPAKSIAQQ
complement(1140329..1140514) hypothetical; PP_01059 N/A MDEDLQPTEAMIEAGISTLWEMLPGSMDSLYQDIDDEAERSELLSDTVTFIWQAMKEAQNT
1140964..1141143 hypothetical; PP_01060 N/A LYVVKKQATCCPPLANFAQLSMFRFDELIKNHSCFIVNNNSCINGCFGFIWLYLKGIYF
complement(1141214..1141360) hypothetical; PP_01061 N/A MLAVYNITSLDAGCESSSDEVKAKMNNELKAQCAAAKEISDYLKSQNR
complement(1141521..1142141) PHAGE_Erwini_phiEt88_NC_015295: phage repressor protein; PP_01062; phage(gi327198606) 1.04e-81 VSQAAIQKIETGKANQTTKLVELANALKVKPEWLSSGEGAMLLTGQDEAIPPSDQWGTVEPWDNSTPLPDDEVEVPFLKDIELACGDGTFPREDYNGYKLRFSKATLRRVNAHRESVICFPAHGNSMEPVIPEGTTVAININDKKIVDGKVYAISQDGWNRLKILYRVGPNRLSIRSFNHVEHPDEEADLDSVQIIGRMFWTSTIW
1142330..1142563 PHAGE_Escher_HK639_NC_016158: cro; PP_01063; phage(gi356870651) 9.70e-26 MNPTIKTAITIVGSQKALGEACAVSQQAVYKWLHNKAKVSPEHVNSIVKATGGEIQAYQIRPDLPTLFPSPSDNTAA
1142641..1143135 PHAGE_Entero_phi80_NC_021190: CII decision making protein; PP_01064; phage(gi824479625) 9.42e-109 MINRAQAKAAPDHEKIRDAVRAWSSALDNQDVVSALIINEYREQGGTAISFPEDISRARQKLFRFLDNRFDSEQYRENVRQLTPAIMSVLPLEYRNRLAPQNDTMSLIATAMKECAEAKQAVLLDAPEHQKLKEVSEGIASLFRLMPEQVGPLMTMVTSMLGVM
1143225..1143371 hypothetical; PP_01065 N/A MAKNPRYYHTAVHKNITRDRFIRSVNPIVAEKMRAILEELKRKESGRG
1143364..1144263 PHAGE_Entero_HK022_NC_002166: gene O protein; PP_01066; phage(gi9634150) 1.06e-105 VGNVSNLAEAREARRLQKPRTNDGKGFALLHRKIMDVPFYKDAEAAHLWVHLLLRANHEQTLVSTDVGDVICERGEFITGRNTLAMETGLTADRVKSLLRKFQNLGMITTKSNNRFTVLKVVKYDEYQSNFCPADVQPVSSANAVISIPVEAECPADVQPVSTDNNILNNLLPNGSKYVANDQKPAEEKKSRLSCDEVWQCLKDELPEARGWRCLTDERRNLIRTFWGKANKIARNLDGKPMDMDGFRSYLRYIAQNCRWMLEDRPDQKSGKTWRRMKFDKFLTEKLYIEVREGDRDDR
1144253..1145686 PHAGE_Entero_HK022_NC_002166: gene P protein; PP_01067; phage(gi9634151) 0.0 MTADFMAVPQNLEAEQSVIGGLLLDDDNSERVQKVLAMLKPESFYSRPHQLIFAEMRQMFRDNKPVDGLTLFDALEGKGLAEQVGGFAYLAEIAKNTPSAANIVAYAASVREAAMERYGINRLTEATELLYSRNGMSATQKYEAIQGIFTQLADHSKTGSRRGLRSFGEVMDDWVADLEKRFDPSGEQRGMSTGIPSLDRLLAPKGLVKGSLFVIGARPKMGKTTLYGQMAINCAIREKKPALMFSLEMPSDQILEKLVGQKSGVNPSIFYMPATDDADDQYQGDYDGDFKKAIATAGRLSEIDM…
1145686..1146030 PHAGE_Escher_HK639_NC_016158: putative ren-like protein; PP_01068; phage(gi356870656) 5.83e-78 MTITIRGQILAALRNNPGLSSARIASMIGMTTKKISGPLSTLFADGLIEFEGKHGQRLYRLTSYGMKYAPETIPAMPKGNSKLVQRTEANVICQECRNSPAMRRVLMVWGRVGV
1146027..1146230 PHAGE_Aeromo_pIS4_A_NC_042037: hypothetical protein; PP_01069; phage(gi100007) 4.93e-32 MTRIRNFGWNRLKLATLSYDELNQLEEQVKLEHACKDGIHMYDKAGRDKLDSLSWAVYNKQKQESAQ
1146227..1146562 PHAGE_Escher_HK639_NC_016158: hypothetical protein; PP_01070; phage(gi356870659) 8.38e-12 MSNIDKRAVQAVADLKAGYTLGHADVEIIQQMALDAVTLMDELEAAQTLIDEQREIMRQAASDISYAIFNLTGSDLSRLQPGVVETTDPTDTALIAERNLRAAAAGKGDAS
1146559..1147311 PHAGE_Entero_BP_4795_NC_004813: hypothetical protein; PP_01071; phage(gi157165990) 7.35e-34 MSTFTKEQLIARINQVTAINKYRISRDTDADGLVMDNELFAIALASLEAEAVGYFGRFDADDEDLIDQCSQNIKGAFPLYAAPPAPVSVPDEKGKADDFELNGPLSCYQAGKIDGWNACRAAMLQGAEPVKTANKLPAYTPCKDAPEHIWLQTAGVWPENGEFSELTWCSDNQHKDDTLYVRADVVSGNSPVIPDGWVMVPVDMSPEMMRAVQINSELGAYSATNLTGAYSLFREFWDVAIAAAPRQEVK
1147945..1148058 hypothetical; PP_01072 N/A MLLKAHTKSTVEMMFARCALNAWTTNSLASPEAFLFS
1148234..1148689 PHAGE_Cronob_phiES15_NC_018454: hypothetical protein; PP_01073; phage(gi401817579) 9.24e-80 MTLPVDGIKLHRGNFAAIGQQIQPLLDAGQCFRLQVKPWREKRSLSQNALSHMWYTEISEYLIARGKTFATPEWVKDAMKHTYLGYESKDRVDVVSGEVTTVQSLRHTSELETGEMYIFLCKVEAWAMNIGCHLTIPQSCEYQQLRDKQEA
1148689..1148859 PHAGE_Entero_HK225_NC_019717: NinE protein; PP_01074; phage(gi428782437) 1.08e-28 MSTPLSRVITNEIFRVPARRKRKPAVKPSDIPTMKDYTARLVDQKWLRLVARRAHG
1148852..1149463 PHAGE_Phage_Gifsy_1_NC_010392: NinG; PP_01075; phage(gi169257246) 4.95e-83 MAKLPRRKCAHKACRQWFHPVRDGQVVCSFECASAIGKEQTAKAREAAKQKEAQRQRTEEKAGRQRRAARRNELKPLRHWVQMTQRAFNDWRREMLLAAGYGCISCGTKSAFVWHAGHYRTTAAAPQLRFNPDNLWLQCPVCNVHKSGNIEAYRAALVELIGEERVLSLESNNENHRYTREELDGIRAKARADLRALKQQEAA
1149681..1149821 PHAGE_Phage_Gifsy_1_NC_010392: conserved hypothetical bacteriophage protein; PP_01076; phage(gi169257245) 1.61e-19 VKPETLEILRTRWQRLRIYRRPGSVLVDYRILRNFVRIYHPAGAAQ
1149818..1150507 PHAGE_Phage_Gifsy_1_NC_010392: bacteriophage antiterminator protein Q; PP_01077; phage(gi169257244) 2.06e-92 MNNQQLEYVRQQLIVATADLSGATKGQLVAFAENAQFTATARSRGRKKVTDPVTGRKVNPDGPAMSGSQSRAKGSSIALVGPVEFLTASWRRAVLSLEDHQKAWLLWNYSENIRFEYQVAITQWAWAEFREQLGAKKVASKTMERLKKLIWLAAQDVKAELSGRETYEYQALASLVGVTPKNWSETFTDRWVEMRRIFLRLDGGALLQVTRSRSQQKATNLDSSLAKLD
1151870..1152514 PHAGE_Cronob_ENT47670_NC_019927: putative endolysin; PP_01078; phage(gi431810515) 2.52e-57 MLTLSKFQQATGTSAELAGKWFPVVLAAMQKYDISTPLRQAHFLAQVGHESSGFVHVEESLNYRYGALLAMFGNRISQEDAFRYGRVDSGQNAHPADQKMIGSIIYANRNGNGDRNSGDGYRYRGRGLIQVTGKANYAALVNQLGVDIVKSPELLTQPQYAAESAAAWWSNHGLNAIADSDDVSRITRIINGGTNGLEDRKARLTKAKGVLCSG
1152502..1152978 PHAGE_Cronob_ENT47670_NC_019927: hypothetical protein; PP_01079; phage(gi431810528) 7.49e-13 MFGLISLFRIFKNNAHIIIPCAFIILVAICLWGLNARNHQLTATNDRLTQLNDSKDVQINDLRAKNDDLAGSVKDLAGAVNRQNVVMSEVAEQRAESAKQNRMLQSEIKRYLAADKCAAAPVPDAAVERLRAAAEAARGIPGDKAAGPEPSGGADVAP
1153071..1153190 hypothetical; PP_01080 N/A VRQFAKLRKGEMMKINQCSEGFDNPSRFRDEWDKQTENK
complement(1153257..1153898) PHAGE_Entero_phi80_NC_021190: hypothetical protein; PP_01081; phage(gi824479640) 3.22e-11 MSMNFDIFMEVSGFTFDPKTFEKIMLGNNKLASCLTTHLAIERFLEAWICSYVGIKDLFVNDSKDKSKVRFSMNFMGKAKLAQRMGLPLPAYRIIEKLNNIRNNFAHQHDYEGATHSEFIEIIENVDKLPSYDHKALGDLDYMVFIDDGQNQQKHNLSSETCPHELRYAAITYGLLVRCMLHMINELPITRSNNYGVAAGYQGSSITFKGSAL
1154013..1154171 hypothetical; PP_01082 N/A MSRRQPELVNGFVPLATETGQWLYFAPADVKRVEFTPVPAEQDEQPEEKTTE
1154314..1154613 PHAGE_Entero_Sf101_NC_027398: terminase small subunit; PP_01083; phage(gi849122263) 5.16e-34 VFRWLAQHAEFRDQYAKATETRADAIFEDMFDIADRVNEEAAAVAKARLRIDTRKWALARMNPKKYGDKVSQEIDHKSSDGTMTPKPTVIQLLPVEPKS
1154760..1155863 PHAGE_Salmon_vB_SosS_Oslo_NC_018279: terminase large subunit; PP_01084; phage(gi399528760) 0.0 MMNGESGVVLCAREFMNSLEESSMQEVKQAILSVPWLASNFDIGEKYIRTIDKSVNYVFCGLRHNLDSIKSKARILLCWVDEAESVSEIAWQKLSPTVREEGSEIWVTWNPERDGSATDKRFRKEAGDDCITVEMNYTDNPWFPDVLEGERQNDQRRLDPATYAWVWEGAYLENSDKQVLAGKYRIAEFSDQLWKEAERLFFGADFGFAKDPNTLVRSFILHNRLYIEYEAYGQQTELDHMPELYDTIPGSRDWPIKADSARPETISYLKRQGFNISAAEKWQGSVE…
1156041..1157390 PHAGE_Salmon_vB_SosS_Oslo_NC_018279: portal protein; PP_01085; phage(gi399528761) 0.0 MTDKLTLAVNHALNDARMARARMGLMAPTMGLDNKRHSAWCEYGFPEQVTYENLYALYRRGGIAHGAVEKLVGKCWQTNPEIIEGDDADESENETAWEKKSKQVFNNRFWRSFAEADRRRLVGRYAGILLHIRDEKDWNLPVTKGRGLQKISVAWAGSLTVSEWDTGLNSKTYGQPKMWQYAERLPNGSSRRVNIHPDRVFILGDYSDDAIGFLEPAYNAFVSLEKVEGGSGESFLKNAARQLALSFDKEIDFGSIASMYGVKVDELQDKFNDAAREMNRGNDVLLSLQGASVTSL…
1157434..1158276 PHAGE_Salmon_vB_SosS_Oslo_NC_018279: putative head morphogenesis protein; PP_01086; phage(gi399528762) 0.0 MKDFARRMNKIGKAYKSALDKIPSSLAVNARYEYQLNPTLLSIILNDASYLVDQVLLEGGDYDLWFYEYIDLASEKGTGQSFYNLSQQSPVYAAGRESLASILASDPYQQRMALVHARVFEEMKGLTADVKRDMARVLTDGVGRGLNPLDIARNLTEQTGIEKRRANRIARTEVTTALRRAKWDEDQEANDLYGLKTLLVHISALSPTTRHTHSVRHAHLYTNEEVRDWYSKDGNSINCKCSQQSVLVDADGKPEYPDTITKLKQEYKSMQARGY…
1158279..1159544 PHAGE_Pseudo_YMC11/07/P54_PAE_BP_NC_030909: membrane-associated initiation of head vertex; PP_01087; phage(gi100034) 0.0 MPMQVNITTKVNSQSIRRETYNDREHLVLPSYTLPANVVMNGGLYTQEQIDAHYKGLEGTLAPLGHPQVNGQFVSAFSPEGINAGHIGAWNRNVKKSGNRIYLEKWVDVARASESEGGRELLERVAAIERGDDVPPIHTSVAAFLDQLEPNEQQRATGADWVAKIYSMDHDAILLHEVGAATPEQGVGLMVNADLAQPLKANSGALVGESYREREQRLDRAAKAKFAAGADEYAWVADFTDSQAVIIRNGGTAEVFGYKSE…
1159557..1160006 PHAGE_Salmon_SPN3UB_NC_019545: hypothetical protein; PP_01088; phage(gi423262383) 1.43e-88 MPRYRRVNIDGQSLYKTETRTTAAALLPGTAATINSSDKFAQATALTGRLYIIDVGYHQGLTITEEIPAGDSAVGNYVEEGRELALRCLPGAYKKDSPIKLGTAGQFTLATDDTDSVIGYSQDEYTIAASTTDFIRVRMRVGTAAAAGA
1160024..1161100 PHAGE_Pseudo_phi297_NC_016762: putative coat protein; PP_01089; phage(gi374531291) 0.0 MYFSKETLATNSRLGGHWNELWANRNMWNLQNDSIIAANRAMMTADMLACNAVGGFSRDFWAEIDNQVLQLRDQEVGMEIVNDLIGVQTVLPVGKTAKLYNVVGDIADDVSVSIDGQAPFSFDHTDYASDGDPIPVFTAGYGVNWRHAAGLNSVGIDLVLDSQMAKMRKFNQKRVNYYLNGDSKIQVQSYPAQGIKNHRNTKKINLGSGAGGANIDLTTADMTAIFAFFGKGAFGTTARTNKVAAYDVMWVSPEIWANLAQPYVVNGVVSGTVLQAVLPFAPVKEIRMSFALTGN…
1161110..1161403 PHAGE_Entero_ES18_NC_006949: gp10; PP_01090; phage(gi62362223) 4.67e-28 MAKYEVVRPWFGVKVGDVVELKELHPALKSNVRLMKGEAGGELKPATPDAGTGEKSRKEIIQDRLTELGIEFKGTLGAEKLSELLPDGELEKLFPAE
1161455..1161466 attR N/A CGGAGTCGATAA
1161466..1161864 PHAGE_Salmon_vB_SosS_Oslo_NC_018279: hypothetical protein; PP_01091; phage(gi399528767) 8.92e-71 MVTLEQAKEYLESQGITIPDFVLQALVDQANSIQECLDAHYPASTALLIQLYLLALMGLGQGDKYISSQTAPSGASRSFRYQSFTDRWKASVNLLRGLDKYGCAIALIPADPTAAPAFAGIWIGKGGCFCQK
complement(1162085..1162201) hypothetical; PP_01092 N/A VINLQALGYFSIVELPNNAMSGYFFAVKLRSVITIGTY
1162511..1162684 PHAGE_Entero_ES18_NC_006949: gp12; PP_01093; phage(gi62362225) 1.91e-15 MTYKSVKYGLPRSFTRVWVMTDTGRETTGYVKSDGEWHINCPRIRATGAKVLRWKEG
1162684..1163040 PHAGE_Aeromo_pIS4_A_NC_042037: recombination endonuclease subunit; PP_01094; phage(gi100052) 7.40e-28 MSSTASWSYNKPCTIWRKGAGGNDEWGDPVDPYEPPETIMCDYIGGLSAKLGSIGKEVVVKNTFFTAYALADEGDYILIGVSTETDPVVAGADEIRHVTRWNDTLDGLEDDWALITGV
1163043..1163411 PHAGE_Cronob_ENT47670_NC_019927: hypothetical protein; PP_01095; phage(gi431810532) 1.40e-65 MGIKVKGISQAKKNLNALVGDIQGRKVVRAMQSALIIGGSQAALYTPIDTSTLINSQFREITVNGNRVTGRVGYSANYAAYVHDPSVPQNFRRATARKEFLTKGFEDTQRQIDAVIAKEMSL
1163441..1163791 PHAGE_Cronob_ENT47670_NC_019927: hypothetical protein; PP_01096; phage(gi431810530) 4.53e-47 MFGDAGLTTGFLVQLLSFNDPNDLSKAIMVFRPNGGTPIRNDLGNDNYVLVDVIGAKDKNQAAATAAQSIIDYVQANPMADECVGYIQNMGAIPAPVPTEEGRIVFRLQFACTFGD
1163855..1164598 PHAGE_Cronob_ENT47670_NC_019927: major tail subunit; PP_01097; phage(gi431810520) 2.04e-95 MADCPNSNERLFGGAIVLEVADGCPDVKPEESEWKSLAAGTSKGFDFNPNSVTSDADDGGGYVETIITNSDFTISFEGEVRKKDKLDQYGIGKFITYFAAQLKAKKQPGIWVRMDYGPVEFVGYMTVNALSSDGGTNDIVTFSTEFKVGDASTIEVNELTAVAVTGVTVTPTTSTGTAGGTSTFTVNIAPTGATNKDFTVATTDATKATATASGSTVTVTRVATGSAQIIINTEDGNFVAVHTVTVT
1164656..1165330 PHAGE_Cronob_ENT47670_NC_019927: hypothetical protein; PP_01098; phage(gi431810508) 1.22e-71 MTVLTDIGEISVSDSREGGKDYLLRPSFEAMTRIGTPEEIVQAYAIIHGIEVSQLTEACASTFGRFPEWLSPSFNRAAEKLLSTCMQVLQACCDEDLTSMIGEWKGWRHCVVYRPGKMPKNDIIVLAQHLMQHGIVGKAKVRQLQRHETGERTTEFKAFDYISAARSHFGMSRDEASKLTMTEFQMLLAAKYPEQKGFTREEYDSIADEYLAKQAVRRENAKKK
1165653..1165802 hypothetical; PP_01099 N/A VTKGDNKASLVFIAPVVEKASQISIDDPTIYDLTKQGEIAEKDIPNRCK
1165860..1168376 PHAGE_Salmon_vB_SosS_Oslo_NC_018279: tail length tape-measure protein; PP_01100; phage(gi399528779) 2.08e-157 MANSEQVGNIVYQVQMDVANLIEAQRKVNERLEKMSGGASKAASKFDQLQTSINKVAGAIAASIVVDWGRAFLVAADNMSQLNARIERLTGSAATASQTMQSLMRISSATGGSLQDTAKLWETLSTALRDTGATNGQIIQLTETLQKIGRIGGSSTEEMANALRQFGQSIPSGTVRAEEFNSILEQMPELARQIAAGMGVSIGELRQLMLDGKLTAEDALNAIQKQTGSVNAEFEKLPRTLAQANTALTNSFLSMIDSVNQATGASNGLVAV…
1168376..1168873 PHAGE_Cronob_ENT47670_NC_019927: hypothetical protein; PP_01101; phage(gi431810519) 1.31e-107 MPIIDYPDWLPLAQKASKNMTLDTGFQTDQPAVGPAIFENQTDDLKVTWSLTWIFTLAEERAFQQWLRSPNYLNRGLNWFRMNINLGGSGLQLQELHFTQMPLQTSIDGGVVTWTGTVIANHLYNADDEFDDIIVELPPPWDSWLDIVVTGYPDGRDPESLPRVP
1168873..1169343 PHAGE_Cronob_ENT47670_NC_019927: hypothetical protein; PP_01102; phage(gi431810518) 7.19e-103 MPTFRAYKQQRPTRGLYDTITFYHPSFGYVRLVDKQFFPKTLGGQTFTPARFEIEESQQSGTPVIDATVKLGLLSSDIKALMKQWKGAARLTAITATRQIFDSGDVSVPIKSWQLYVKTVDIDADAASVTLSVTNPLNNNIGRLYDPVEYTGLQYL
1169294..1169722 PHAGE_Cronob_ENT47670_NC_019927: hypothetical protein; PP_01103; phage(gi431810526) 2.30e-87 LVAFMIQSSTRDFSTSDFISRMIGVPWANRACSFDKVDCWGLCVLYYRHVLGIELHQTPDYEAGADFFTCYQGDVVFWRQVDKPVEGGIFVGYRGTQPAHVGLVLNRQALHSRGENGSVRMDSLLVIQRAFTKVEFFEHGAG
1169763..1172186 PHAGE_Cronob_ENT47670_NC_019927: putative tail protein; PP_01104; phage(gi431810495) 0.0 VPNGTLFYDWLAANDATFHRDLLIVRNGVKLGDDDELAFELSELDHIQIFDQPKGIVGDILSPIFKVVGQVFSFLAPKPAIANNGGNTVDSPNNSLTGQTNTARVYKAKPDIYGQIRSFPDLIQESVFEYVHQTSTDGGLKYVTEWMCIGIGKYDYESVRYSESSLGSLAGAEFQFFQPGEVIPQIVEGYGFDDVDGQEVPGQNEASDFPIETATANTVVSGTYSGGQIAMKIVKQAEFDYFMGLVLPHAVTFTINVTYNTASGSVTTDANFSGTLISAVETNDGAVVNPVRW…
1172245..1174305 PHAGE_Cronob_ENT47670_NC_019927: hypothetical protein; PP_01105; phage(gi431810496) 6.81e-53 MATTPTQNSVPSESPRDLKFNAGKIDEFVTSQEHTYTDRFGVQHWTISGIEYTASQAISQFGYITLDSFEGGNTLTLPNQVLRLETTGEYYRWDGTFPKTVLAGSTPETTGGIGIGAWISVGDASLRTDIENGYLNPKYSRVYQTVADMKAGNLKVGDNVTWNGYYAAGDGGGNSGIVVSGPLVADGGSVFALNNGLYVSAEFNFIEPAKFGASPSRTSAQNSISFNNAIAYALKTKKKIQHYVNGTYNIEPLSIAGQLIYDWFYWEAPRGGVTLICTNVNTPAVSLTG…
complement(1174340..1175446) hypothetical; PP_01106 N/A MKTDSSSNVNREVLSIQYLRGIAAIIVFFSHFKNTINEISLVNIRYLGDSLFSNGGFGVDLFFVISGFVIALSTEKDLGRKMGAISFVIKRAFRIYPLLIVGVIAIGYLQNIPVSKMLWSMIPLHLDYMSKPPFFGYNSLYVAWTITFELSFYLLFMVSMLVSHKYRAIVCTLAIFSLFIIIRVTTGSEITLSATSPINHINSWLMPVASIYSSSMMFNFIYGMIAYYAYKHIRTGALHGTILNTCLITMIVCSFFMLIGNSAIMGHGPEKWGVVSFGLILSLTIYEKNYGIFHSKSLLHLGAISYSLYLIHPVVLYFLSINNWFDIRVSGFPKFIIGTFIVI…
complement(1175436..1176683) PHAGE_Oenoco_phiS11_NC_023571: hypothetical protein; PP_01107; phage(gi589286659) 1.11e-12 MIANKRNKVEFILIFLILIVVYINSNHTILSDDTFFANVLSKTNIIDYTRGRYNHWSGRYLLEALMVEFIRFEFITKILIISSVVIMGYSIAIISQSKKSFRISLALFVSFLLMLDINTYSQSVFWFSGAYNYVIPISLGIFALSLYKINIKTTKFRVILISALLFFSCNNEQFGAVTLLFLAMISCYKIGTSTLKKIDLLYFLIVLVSFLSNILAPGNKIRFNIESSKFPEYYSYGLFDKISLGMDKLNAHILSGHNYLVLALAIIILCHIIKENKTN…
complement(1177137..1178051) PHAGE_Cronob_ENT47670_NC_019927: bactoprenol glucosyl transferase; PP_01108; phage(gi431810504) 0.0 MKISLVVPVFNEEDAIPIFYKTVREFEELKQHEVEIVFINDGSKDATESIIDAIAVADPLVVPLSFTRNFGKEPALFAGLDHATGEAIIPIDVDLQDPIEVIPHLIEKWQAGADMVLAKRSDRSADGRLKRKTAEWFYKLHNKISNPQIEENVGDFRLMSREVVENIKLMPERNLFMKGILSWVGGRTDVVEYARAERVAGSTKFNGWKLWNLALEGITSFSTFPLRMWTYIGLVVAGVAFIYGSWMIIDTIAFGNAVRGYPSLLVSILF…
1178651..1178827 PHAGE_Entero_mEp390_NC_019721: hypothetical protein; PP_01109; phage(gi428782690) 2.83e-10 VLVHAFGQLQFAVVMGGALITEDGESIEGDALDEVKVMGVVTFFINGAAAFTDDNPVM
1178827..1180095 PHAGE_Salmon_vB_SosS_Oslo_NC_018279: error-prone lesion bypass DNA polymerase V; PP_01110; phage(gi399528790) 0.0 MFALVDVNSFYASCETVFRPDLRGRPVVVLSNNDGCVIARSAEAKAAGIAMGEPFFKQKELFRRAGVVCFSSNYELYADMSSRVMTTLEEMSPRVEIYSIDEAFCDLTGVRNCRDLTEFGKEIRSTILQRTHLTVGVGIAQTKTLAKLANHAAKKWQRQTGGVVDLSNVDRQRRLLALVPVEDVWGVGRRISKKLNAMGIKTALDLSEQSTWIIRKHFNVVLERTVRELRGEPCLDLEEFAPVKQEIVCSRSFGERITDYEQMRQAIC…
1180661..1180936 PHAGE_Cronob_CR5_NC_021531: hypothetical protein; PP_01111; phage(gi514051475) 6.11e-08 MKKTTAILMGAAFLFTTNTFAAELLTKNEFEKVESQYEKIGTVSTSNEVSVDDAKKELIEKADKEGADVLVLTSGNTNNKIHGTADIFKKK
1187045..1187061 attR N/A GTAGGCCGGGTAAGGCG
#### region 2 ####
2196837..2197307 PHAGE_Entero_phiP27_NC_003356: hypothetical protein; PP_02081; phage(gi18249899) 1.58e-105 MSGKSSVPGRGRKPKPTARKELAGNPGKRALNKLEPKFTPITHADPPEWFDDTARQMWETVIHELCAQRVLYVTDLHNVVAFCAAFRNWHESQLEVMRVGITVETEAGPKKNPALTAANEAARQMVTFGSLLGLDPASRQRLITPKQGSDNPFKNL
2197304..2199034 PHAGE_Entero_SfV_NC_003444: large terminase subunit; PP_02082; phage(gi19548992) 0.0 MTRKTYANVNAANQYARDVVRGKIPVCRYVVLACQRHLDDLDKATKKNYPYKFDKDRAEKVAKFIQLLPHTKGEWAFKRMPITLEPWQLFSICAVFGWVHKKTGYRRFREAYNEIPRKNGKSAMSAGVGLYMFAADDEFGAEVYSGATTEKQAWEVFRPARLMAQRTEPLREAFGIEVHAQSMSRPEDGARFEPLIGDPGDGASPSCALIDEYHEHQSDALYSTMQTGMGARRQPLIFGITTSGYNIEGPCYDKRREVIEMLEGIVPNDELFGIIYTVDDGDDWTDPAVLRKANPNM…
2199046..2199192 hypothetical; PP_02083 N/A LDVLGLAGFGLLTSGFYMQFGLAPALMFSGGLLLAGALLAAARGKRVS
2199182..2200402 PHAGE_Entero_SfV_NC_003444: portal protein; PP_02084; phage(gi19548993) 0.0 VFLDALFRSEYGNPENPANPITSEIGDLDVIRTLTVTPETAMKLAAVYACIYVLSSNIAQMPLYVLRKTDKEVMPATDHPAWYLLSCEPNFWQTSYKWRELKQRHILGWGNGYTWVKRDRKGQLKTLEAVMPWETSLIDRGGRYTYGVYNEYGSYAVSPYDMIHIRALGNNEKMGISPVMQHAQTIGMGLAGQDYVNSFFQGNARPAGIVTVKGELSSDAFKKLKEMWQKAAAALRKAENKTMLLPADLDYKALTVSPVDMQIIDMMKLNRSLIASIFNVPAHMINDLEKATFSNISEQAIQFVRY…
2200395..2200982 PHAGE_Entero_SfV_NC_003444: capsid protease; PP_02085; phage(gi19548994) 7.28e-92 MNKELRSYSGEIRAEQRDNVTHIVGYGSVFDVLSESMWGFREIIRPGAFDEVLGDDVRGLFNHDANFVLGRTAAATMTLTVDDRGLHYDIIAPETPTIRDLVIAPMQRGDITQSSFAFRVAPGGDNWYEDDDGVIIREITKVGRLYDVSPVTYPAYQAADSSVRSLTDWKEARARTLQAVNAKAARERELDLFNL
2200995..2202227 PHAGE_Entero_SfV_NC_003444: capsid; PP_02086; phage(gi19548995) 0.0 MKLHEMQQKRNTIAADMRALHDKIGESTWTEEQRSEWNNAKSELKKLDEAIAREEELRALDDDEVRGRENEQRNKLNKNNPGTPQDVQRAAVFDSFIRRGIGDLSTEEQQIMREMRAMGEGQADKGGYTVPVQMMNQVIESMKAYGGIANIAQVMYTSNGQEIDWPTSDGTAEEGELIGENTAATELDTSFGSVSVGAKKLSSRIIRVSNELLQDSAINMEAFLANRVGERIGRTESRLIVQGTGSGSPVQPKGLNAAVTGTVAAAKSNTFTWQEMNKLKHAVDPAYRRGLKFRFAFNDNTLELIEEMVDSQGR…
2202297..2202617 PHAGE_Shigel_SfII_NC_021857: head-tail connector protein; PP_02087; phage(gi526244642) 2.38e-35 MPLLTLEEIKSQCRVEMDFTEDDALLTALGTAAQTRTETRINRNLYEKEVLDTDPDGLLLPDDIKQAMLLLVGYWYENRVAVNDFEQSEAPLAYNWLVDPYRYIPL
2202737..2203045 PHAGE_Entero_SfV_NC_003444: hypothetical protein; PP_02088; phage(gi19548997) 5.35e-12 VYTETFECWGRVRQVSDSAYLNSMQTDEKITHVIVIRRRTDITNSMEVVRDGSVYRVVRAGALNDGKRFTRISVKELGAEVPDDPPPGESTFYGGYGYGNTR
complement(2203059..2203187) hypothetical; PP_02089 N/A VPLADTLARALLNRAPDFVECVAHYPAVEHHFFRVWKIDVDV
2203233..2203571 PHAGE_Salmon_ST64B_NC_004313: hypothetical protein; PP_02090; phage(gi23505455) 4.85e-39 VRSIGYYVPGASGRRPGFMVKIAPNQKRGRGMTPMQLHHVPGSSGFYPAYLFYGVRRGAVRTKSHHKGASGGSGWRIQPRGNYMTEALKDKKYWTERTLFNALRRAVKPEPI
2203574..2204149 PHAGE_Entero_SfV_NC_003444: hypothetical protein; PP_02091; phage(gi19548999) 1.11e-58 MELSTIINALRERVPDFCQRVSGAAEFRPLPEVGKLSLPAAYVIPLHDETGEQKSQTDYWQECTDGFSVVVALDNRLDELGLNSIDDAVHLVRRKLWRALLGWQPRPEYTFGIEYRGGVLLDMNRAILYYKFDFQATFEIGPEDTWQEIELAALPELKTVHIDVDLIDPGKGLDGRPEFQADIALPSKEST
2204164..2205669 PHAGE_Entero_SfI_NC_027339: tail sheath protein; PP_02092; phage(gi849250296) 0.0 MSVSFNTIPASGILVPLFYAEMDNSQANTATATQPTVIFGHALNGSTIPLNELTLVSSVSELKVQAGAGSQLARMAAAYRNVDSSGQLWAIAVPEPAGAKATGTILVGGAAISAGVISLYIGVKRVQIAVSAADTADIIGGNIVKAINANHDLPVVGEASEQNLNTVTLEAKNIGLFGNEIPVSINYYGSAGGEVLPQGVTITITAMAGGAGAPDFTDAISSLGDEDCDFIAFPFNDSASLDAIGLAMNDSTGRWAPGRQSYGHVYSAKMGDLGSLQSFGTTRNDQHVSIDGNEPTNQTC…
2205669..2206025 PHAGE_Entero_SfV_NC_003444: hypothetical protein; PP_02093; phage(gi19549002) 3.02e-60 MSRIAGTTYFKLDGDQLSLTGGIEVPLNTTSRDDVIGLDKSVDYKETYRAPYIKGTFKVPGNFPIDKITTADTMTATAELANGMVYVLREAWLSGEASFNAEEGTADLEFHGKTGFFQ
2206022..2206315 PHAGE_Salmon_ST64B_NC_004313: hypothetical protein; PP_02094; phage(gi23505501) 3.69e-20 MIPVDLTTPIQAHGEELRTLELQDPTFEQIQKLGTPVSLDGNGNFTINTQTAFKYIPELAGVPPSSLKTLSAYDLNNLCWAVWRFFMTKQQESQTKS
2206267..2206458 hypothetical; PP_02095 N/A VAFFYDETTGEPDEKLIQQLERRVYDLAFFWHLDPVNIMRKPLGEFFAMESHAVRIAEARNRG
2206451..2208184 PHAGE_Entero_phiP27_NC_003356: putative tail protein; PP_02096; phage(gi18249911) 3.79e-141 VADSFQLKAIITGVDKLSPVLDGISKNVKKAGKGIKEKALMAGAFGTAWSLALAKPVKDAMEFESSMADVRKVVNFDRPEQFKQMGQDILEMSTQLPMAANDIAKIVAAGGQAGLAAGDLKEFATTAVKMGIAFDETAEEAGQQMAQWRVSLGLTQDQVSELADQINYLGNTGPTTAANITDVVTRVGSLGKIAGFTAADVAALGSTIGSAGIQSDVAATAIKKVFTTLASGQKMTKDQKKSMKFLHLNPKTLASDLQKNGKAALENVFTQLSKVAPEKRVAVLKSLFGE…
2208245..2208520 PHAGE_Entero_SfV_NC_003444: tail/DNA circulation protein; PP_02097; phage(gi19549005) 9.08e-28 MGSWLFKLQPASFRGVPFKVSGDEGTFGRRATTHEYPLRDVPFTQDMGRKARRYSVSAYLVGNDYMSQRDRLLTALEQGGSATLIHPYYGV
2208541..2209527 PHAGE_Entero_SfV_NC_003444: tail/DNA circulation protein; PP_02098; phage(gi19549005) 3.58e-72 VQHRRDNGGMCTISLQFVEAGQLNYPTSGGATEQNVQKAADQADQSFADKFLEDFDLTGPGWISDGVMQNASDMLDDVIEVFEVVDTGISDAARLLQGDLSVLFPPPSQGAEIIERVQEMWAAGKSIYYNTDSAISAVDILKSVAAFTSLAPRGVWPTLSATEQQITRATNSFSQLMRSTAVVQSTRQFSELPTPTQRNPRLAANSHSALNDTPGQVSKVTIMPVSYDQLTRQRVTYSQLFDRETCRVTGDDPFIRLENLRQAVLLDIQKRLQQSAKMITRTPDDVT…
2209539..2210618 PHAGE_Entero_SfV_NC_003444: tail protein; PP_02099; phage(gi19549006) 9.46e-128 VTLRVNGKEFAGWTRVNISAGIDRIARNFDVEITRQWPQSNNLAALALPVIDGDVVEVLIGDDKVLTGYVDSTPLRYDANSVSASIAGRSKTEDLIDCSAPTQPGQFTNRSLAQIVSTLAQPFGVNVVSATPESATLTSFQIDYGETVSEALNRLLGLEQVLAFDNADGALVLDTVGNEKAHTALVLGQNVISAESPRDFSDRFSEYTVSGQRAGSDEDYGETTNSKITTTVKDGAVKRYRPLIIKQCGNATLATAKARAQYEQAHREGLTLETTYTVVGWRQGDGQLWQPNQRVVVWDPVM…
2210618..2211361 PHAGE_Salmon_ST64B_NC_004313: putative base plate assembly protein; PP_02100; phage(gi23505463) 4.39e-40 MKSAFSRIERTLQNLLARAVVTGLDTAKKCQMLQVELMPGEPKENVEHLEPYGFTSAPLTGAEGFALFPDGDRSHGVILMVADRRYRIKGLTAGEVAIYTDEGDTLTFKRGNIVELNTKIFNVNAADAVNIKTKSFNVNAANAADIKTKIFTLDASTSTALTTAACSIKATYTVSVSAPQIGLNGNLTVSDAGGGAAGNAVLRGNLTLQGNQQTTGTSTATDHLSSGKSGALHRHPGDSGGTTGTPI
2211424..2211774 PHAGE_Entero_SfV_NC_003444: tail protein; PP_02101; phage(gi19549008) 6.34e-37 VIISLFSWRRANPDVNAPTPMGWWGDTYPTVTGDRIGSRLWLLGREKITNDTLNRARDYATEALQWMLDDGVAARIDVDSRRIGQESAVLDIKIYQRDGTTWNMRFDDYWRILNYG
2211767..2212834 PHAGE_Salmon_118970_sal3_NC_031940: hypothetical protein; PP_02102; phage(gi100096) 1.74e-138 MADSDFYRPPLPELITQIRNDILSRFQQDEVLRRANAEVYSRATAAAVNSLYGYLDYLARNLLPDLADEAWLYRHGNLKKCPRKQPAAAAGWVRWDGVSDGLVIDEGVEIQRDDQVTFTVTTSTTSAGGVMRAPVMCETAGDDGNTDDGTGLMLVSPVAGLPSRGAADTINGGTDLEDLEQWRARIIDHWYYVPQSGADPDYIVWAESVQGITRAWTLRNYAGLGTVGVLCATDDDNDPTPTAQEVQNVYDYIAPKSAVAGSALFVFGPAVKTVDFQILVNPDTADTR…
2212816..2213403 PHAGE_Entero_SfV_NC_003444: tail protein; PP_02103; phage(gi19548988) 1.90e-69 MDTDQLTQNYQQQLHNLLPPGPAWSDNDPLLAGLVPAFAAVHERANDLVRESDPRQTVELLERWETVSGLPDSCSVPGADTLEERQRRLNSKVNAVGGITEDFYLSVLDDIGYPDATITTFGGDNFRCTSHCNDSLHDEMSNFVWQVNFTEETKVFSMTCDSKCNEHIRTWGNTVAECVMNKLCPSHTVVIFSYP
2213412..2214263 PHAGE_Entero_SfV_NC_003444: hypothetical protein; PP_02104; phage(gi19548989) 2.21e-22 MHRIDTSTAQKDKFGAGKNGFTDGNPQTGTQSTALNASFFDTVQEEVCAVIEDEGITLDSENNGQLLEAIKSKITTAIAGLPGAPVTSVNGKTGAVQLKATDVGAVASVNGAKPDANGNVTVSIPGAPVTSVNGKTGAVQLKATDVGAVASVNGAKPDANGNVTVSIPAAPVTSVNGKTGAVQLKAQDVGVTMDNIGTNQYALSTNGIARVIGIGGIASNNNEVTVTLGRAFPSKIVAISGSFSGNGGQDSDSWWTATVINSGSFTLRSRNASGTWSFVLTGN
2214266..2214691 PHAGE_Entero_SfV_NC_003444: tail fibre assembly protein; PP_02105; phage(gi19549010) 6.49e-06 MRKFFSNTTRSFYWEEDKEVFDALGTWPADAVTVSEADWQSYQGVAPQWKLPAVDDNGEMYWIDDPSVDISAAVLQCNTERRDELLRKITQRAFPLLAAAAMKAATDEQKAELKNLQAYAVKLLNMTDLAEPKPAWPQII
complement(2214681..2214845) hypothetical; PP_02106 N/A MQLTDIEKELLAGFVNSNWQDFIAFASEAVPESTLHKLAEKLGLSSKSPETINQ
2215069..2215998 PHAGE_Entero_phiP27_NC_003356: putative tail fiber protein; PP_02107; phage(gi18249920) 6.18e-07 MDPEGNPLPGKTITFESLYNSSQTQLKTTVQLTTDEAANYTVSLVPNFYNVCELDNKGRSKWLGNIQIFADSPPGTLNEYLTAFKVDQAQPGILAEMEEILEETKDVAEQLENYIDAENIAYIDKENKFTKITYFEGYSIFDYTVDFNKRVNIKSDVYFTGSITQFNTPLSNPPDFLTGVNIWGSAKYYLDYKGRGHGGIYFSTAADKIKDVGGIFPTYDDQKTHLIQNKLAEKLLIEFNNAGSEGIKFKASDGVERSVYNEGFPPPAAALTDTLPETSTIPTMY…
2216373..2216648 hypothetical; PP_02108 N/A MPHSPEDKKRIMTRVRRIRGQVDALERALESGDPCLAILQQIAAVRGAANGLMGEMVEIHLKDELVTGETTPDQRAVRMAEVGHLLRSYLK
2216681..2217799 PHAGE_Prochl_P_TIM68_NC_028955: putative zinc-containing alcohol dehydrogenase superfamily protein; PP_02109; phage(gi971760362) 1.49e-35 MKSRAAVAFGPGQPLKIVEIDVAPPKKGEVLIKITHTGVCHTDAFTLSGDDPEGVFPAVLGHEGGGVVVEVGEGVTSLKPGDHVIPLYTAECGECKFCKSGKTNLCQAVRATQGKGLMPDGTTRFSYNGEPIYHYMGTSTFSEYTVCAEISLAKVNPQAPLDKVCLLGCGVTTGIGAVHNTAKVKEGDTVAVFGLGGIGLAVIQGAVQAKAGRIIAVDTNPEKFKLAGEMGATDFINPKDYDKP…
#### region 3 ####
3339009..3339022 attL N/A CGCTTCTCTTCCAT
complement(3348068..3348259) PHAGE_Salmon_SJ46_NC_031129: DNA polymerase; PP_03146; phage(gi100036) 1.91e-27 VERTRAGLAAAREKGRIGGRRPKLTPEQWAQAGRLIANGMDRKQVAIIYDVAVCTLYKKFPAR
3348359..3348592 hypothetical; PP_03145 N/A VDAALPEFVDQQYQVSHASPEAIQLPHYQRIALIQRSKKPFKHWPVRYRPAHFFLKNLFTSCAFESLSLEIRVLVIC
complement(3349287..3349919) PHAGE_Burkho_BcepMigl_NC_019917: terminase small subunit; PP_03147; phage(gi431809885) 5.15e-25 MAKPDWGELQQRFLSEHAATGVSPKEWCEAQGLNYATARRYIKKTSAQKPAQKKMRTAQKDKSANELVDDDGLTAQQCLFVAEYLKDNNATAAAARAGYSDPNYGRQLITNPNVAQAIAHQQKASIARTLGGADEVLAQIWQLATFDANQLSQYRRGACRYCWGFGHQYQWRDMVEFEEKRLEALERKSREPVDVGGYGYDHTREAKQDD
complement(3351465..3351734) PHAGE_Entero_mEp390_NC_019721: hypothetical protein; PP_03148; phage(gi428782715) 2.81e-46 VGIETIIGLVALVISAIAGAFGLGHIRGTSKAEVKADQQRTEDNAAATVAAAERRVEATKEASNVQQTVNHMSDDDVDRELRDNWTRKG
complement(3351742..3352371) PHAGE_Escher_HK639_NC_016158: endochitinase; PP_03149; phage(gi356870669) 2.48e-131 MNQSLFQKAAGISAGLAARWLPHIDAAMKEYGITAPLDQAMFIAQMGHESSRFTRVVENLNYAAENLVPTFGSRRITPQQAAALGRTAEHSANQKAIANLVYGGEWGKEHLGNQAAGDGWKYRGRGLKQVTGLSNYRSCGHVLKLDLVTHPELLEQDEYAARSAAWFYASRGCLLHSGDVERVTLLINGGRNGLDKRRALFNLAKSVLV
complement(3352371..3352652) PHAGE_Entero_mEp390_NC_019721: putative holin; PP_03150; phage(gi428782713) 1.61e-25 VALNDPTATINALLCAGVVITLMFYRRGDSRHRPWISRLAWLITVTYSAVPLAYLCGIYPHSSWATIAANIIFLSVLVAVKGNVARLVDHLRH
complement(3352639..3352875) PHAGE_Entero_mEp390_NC_019721: putative holin; PP_03151; phage(gi428782712) 4.91e-21 VLRRLAYFFVSYIVGILCSGLLGSKLTSWTGYTEKPLDAIGAVIASALAVQILTFLNKQDIGSLVALITRRGGSGGTK
complement(3353204..3354175) PHAGE_Entero_ST104_NC_005841: ORF23; PP_03152; phage(gi46358670) 1.08e-27 MSGDKKDPKGKAKGGVARAKSLTKEQRSDIAKKAAAARWRDKIHKATHMGNFKDEFGIDAECYVLSDESKTAVVTKAGLARLLGIGNFARDVDKLLSAGYMKEFGGPSLIAKIENPINFQYSGQSKNINNAHGFDIDVIVDIGKALIDAKSADALPPSRIPAADTAQKLINASAKSGIKGVAYALAGYRPEVQEVIDAFKAFVREEARQYEKEFPDELYEEWYRLYGLNRPEKGRPIRFGQLTNMQIYVPLAKSKGKILEQIRASRDENGKQSDKLHLFLSEIGVKALRQHIGKLL…
complement(3355252..3355962) PHAGE_Phage_Gifsy_2_NC_010393: prophage antitermination protein; late gene regulator; Lamba gpQ homolog; PP_03153; phage(gi169257290) 4.53e-44 MAAIGTTSSRARFGLAAFFGKAGISKTDEQLAVQALAQFAIKNAPKNVRKAAGDKLGACMLTLAQFAFAEYSCSAATSVMCHSCCGTGRTTKEQVTRKVSYPWGKAPYWASRSGAVRPSDWELWTEVTEVVPAVCDVCEGKGTISARCRCGGIGEVVDRKATKERGVPVFKTCERCSGIGFSAISSATVYRVILKRLPDLHQSSWSRNWKPLFEMLVDTLRKWECQA…
complement(3356061..3356198) PHAGE_Phage_Gifsy_2_NC_010393: hypothetical protein; PP_03154; phage(gi169257289) 2.16e-14 MKPETLEILRARWQRLRIYRYRGSVLVDYRIFRNYIRIESKQRGT
complement(3356195..3356551) PHAGE_Entero_HK225_NC_019717: endodeoxyribonuclease; PP_03155; phage(gi428782440) 3.01e-79 MKIYEITPIGKPRMTQRDRWHKRPATAVYWAYKEQVRLLGIHLPESGYHVTFVIPMPKSWSRTKRAQYVGRPHQQKPDKDNLEKALLDAVFDEDSHVWDGRVTKIWGETGQIIIEEAR
complement(3356548..3356718) PHAGE_Entero_HK225_NC_019717: hypothetical protein; PP_03156; phage(gi428782439) 2.34e-33 MGLKTDDCATAALCVCCHDSIDNGNKLNRDERRQLMDRAIVLTVIEVARRGLVVPA
complement(3356832..3357032) PHAGE_Phage_Gifsy_2_NC_010393: hypothetical protein; PP_03157; phage(gi169257287) 1.13e-21 MKKTWFHHTDCTTQQSEELIAEYQRRGVKVERNLNSDYLTWTVSARLPEGNKPPRINRRWQNRIWG
complement(3357038..3357637) PHAGE_Phage_Gifsy_2_NC_010393: hypothetical protein; PP_03158; phage(gi169257286) 7.45e-132 MAQLQLIKQSSGILIPATPETSDLLQSKIKLGAVLVADFKQVRNPAFHRRFFALLNLGFEYWEPTGGAISSNERKLVTGYAKFLASYGGNESALLDAAEHYLEQVASRRVTNGISLCKSFDAYRAWVTIQAGHYDAIKLPDGTLQKHPRSISFANMDEIEFQQLYKAALDVLWRWILSKAFRDQREAENAAAQLMSFAG
complement(3358042..3358275) PHAGE_Phage_Gifsy_2_NC_010393: bacteriophage damage-inducible protein DinI; PP_03159; phage(gi169257284) 2.66e-33 MKVELTIDRTKKLPDGAMPALEKELLKRLQNQFEDCSLVVRRAGSDGLSVCGGAKEAKKTVEGILQETWESADDWFY
3359379..3359492 hypothetical; PP_03160 N/A LRLPQLMMAFFQQKQGHTGMLKVIHLPCSCIKQKIKK
complement(3359810..3359935) PHAGE_Salmon_SPN3UB_NC_019545: putative Eaa protein; PP_03161; phage(gi423262432) 1.19e-06 MEEDNFDVTFRCGWNACRAANLLGSQPVSNRDELPPQQQVE
complement(3360671..3360931) PHAGE_Phage_Gifsy_2_NC_010393: hypothetical protein; PP_03162; phage(gi169257281) 1.54e-41 MARKKTDKERTLIINRIIELVKEQGRITTNDVVAIFGLHRTTAEKYLRVAVERGGLVRHGRCGIFRDLRATIDFDLKRFSHNKAAA
complement(3360935..3361621) PHAGE_Shigel_Stx_NC_029120: hypothetical protein; PP_03163; phage(gi985761264) 5.29e-20 METVIQALEKMGRATYREVAARLDIDPVDALTMLREQRDQGLCDFGDGGWFLGTVTGQPQQSTPKAPVNPAPRLKGEEPEPVDPDVVRQQLREQGAMTTVSLAAAVNRNARGMVSVLRALERQGVVVKNGKGKGVTWSLAVVTEPVKQEPVPEAPAAPEEAKPVEQIVSEIPSFTEGRAAVEAVPAVRDISREIRRTRNKLEQLTKLRDAVRVIGRHRNLVQQLTGRE
complement(3361633..3362325) PHAGE_Escher_HK639_NC_016158: replication protein 14; PP_03164; phage(gi356870655) 1.05e-100 MKSLSEQMVSIDRDNFARIARGMPELPDAQDTPAEQTAEIFNALFSALRATFPASVHSFSDQSEFDELRRQWAQAFRENGITTMEQVNAGLRIARRQERPFLPSPGQFIAWCREGHGALGITVDDVMSEYWRWRKLVFRYPTSEQYPWSQPVLYHICLELRRRGTDGQLSEKELVRVAGDLLHDWEMRVLDGKPVPPVRRALTAPAQDRGPTPAQMLMAKYKQRKDAGLI
complement(3362309..3363301) PHAGE_Entero_mEp237_NC_019704: DNA replication protein O; PP_03165; phage(gi435439307) 2.08e-37 MENQKTGFIPLYRSVLKKPWAKDVFLRTLWENLLLGAARQPYTANFKGRQWPLQTGQLVTTTADLGLKLCDREGKPSSRHAVDRMLDVFEREGMISRSGEKRKGTVITITNYEQYAQKIDDLPAQFPAHNGEHFTAHDEASSGAACEGHAAHLPAHKTAQFPAHHEQQYNNNNINNKISSSRNSEESRNEATQKFLSRHPEAADGIYTPAGKSWGTADDLKAARWIHSLRLTVNASLSEPKWVEWANTIRLMRVQDKHTHFEICDLFKWANKDD…
complement(3363475..3363729) hypothetical; PP_03166 N/A VNHVEFIEKHVREELIRQGFTAAVAQGGAFQAVDMYKRMSQASRKGRIFDDVLRHAKLWAEKQTVPADRFESKRIKRGKQQGLF
complement(3363738..3364280) PHAGE_Entero_phi80_NC_021190: CII decision making protein; PP_03167; phage(gi824479625) 2.79e-64 MHAISYQQNTGLTPVAMINRNQPGAADKHEQIRDAVRAWAASLDNQDVVAGIIVEEWERQGGAGLEFPEDLSRKRQKLFRWLDGDTEYARKNISQLSPAIIAVLPLEFRGRLVPQDCFMTRYAAMEKEIGEAKRAVILRAPQHQLVKEVREGIEHLLALLPGEAVVQVLSGLAVMGPGVM
3364782..3365036 PHAGE_Phage_Gifsy_2_NC_010393: putative bacteriophage regulatory protein; repressor; Lambda gpCI analog; PP_03168; phage(gi169257276) 3.61e-27 LKRLAAATGKPEHWFFMPPDAGDDDLSMHKPPRQLDEKEIALLSLFNQMPEAEKLRLIVHAKATLKELDLLKDDVTNIIQSIQK
3365335..3365520 hypothetical; PP_03169 N/A MNTLFALVLTVISLNGESQDVVIDVYDNQQQCQAAAIEQNVNGECWPVEGIIRNGEIPASL
3365530..3365688 PHAGE_Phage_Gifsy_2_NC_010393: hypothetical protein; PP_03170; phage(gi169257274) 5.37e-18 MKKECGYCRKPFEAGKEVKRTLLYFCGNNLARKEKEYCSKQCAEKYQMAHEA
3365772..3366059 PHAGE_Phage_Gifsy_2_NC_010393: hypothetical protein; PP_03171; phage(gi169257273) 8.68e-30 MEIVKVELNLKAINKSIALFNCDKKVSGLIHTTENGETTVVLDGGYVLDSFDCPHCAIEAISLLAVKIKDGEKSGHGSYRQHKRNFMERAFITVH
3366182..3369247 PHAGE_Phage_Gifsy_2_NC_010393: putatitive bacteriophage exodeoxyribonuclease VIII; PP_03172; phage(gi169257272) 0.0 MTNTNPVFLVRRAKKQSGQPDAVLWCSEDFETANATLDYLLLKSGRKFKDYYKAVATNFPVVNELPPEGEISFTFCDYYQLDKGKMNWEQIPGVSLPEHPATQKAEMAEATVVNGVDTSTGEIVDEQAFNEADAVPPTNSDLKIDEGDDENTRYPIVQMSFRKQLLSQLTSDELRYHLTQAEYQEISTLEMDTDNGYVQNLLLAAASVEKIQTLDMPFLWKYTRAVRDVFDMEKRHELSLILKFTQVWAETSHLDRGILTKEWAKG…
3369257..3370342 PHAGE_Phage_Gifsy_2_NC_010393: conserved hypothetical bacteriophage protein; PP_03173; phage(gi169257271) 4.73e-133 MQNTNVTVADQNTVINSNVALFDSQYLNAISTFAQIMAQGTATVPKHLQGNQADCMAVAMQAAQWQMNPFAVAQKTHLINGVLGYEAQLVNAVISRSGVLASRFEYEWYGPWEKVVGKFHIRKGEKGEYRVPGWTLADEAGIGIIIRATLKGEDQPRELDLLLAQARTRNSTLWADDPRQQLAYLAVKRWARLFCPDVILGVYTPDELDDRREEREVNPAPVQHISLTEITDDNLSTTQNAQQSSVNIGTLADEYRKRIDSAETLD…
3370746..3370988 PHAGE_Escher_RCS47_NC_042128: baseplate subunit; PP_03174; phage(gi100105) 3.38e-26 MPRWASRILLEITDVRVEQLNDISEEDARSEGISGSSARDVKEAYAALWRSIYGSDSWRANPWVYVIKFKRIEGDGHATD
3370975..3371217 PHAGE_Phage_Gifsy_2_NC_010393: hypothetical protein; PP_03175; phage(gi169257270) 2.57e-26 MRLINRGNQQSPLARQACDIALAAHQQRYGDYGRSKMKETYTVKVEGVKVWVEVVNRKASYVATAMTGMRRLRALPGQAS
complement(3372079..3372216) hypothetical; PP_03176 N/A MTQKRELNKPRRTVRRSADHKARLSAGSAMLAEKMEEKRIAWASK
3372101..3372114 attR N/A CGCTTCTCTTCCAT
complement(3372323..3373471) PHAGE_Salmon_SPN3UB_NC_019545: putative integrase; PP_03177; phage(gi423262417) 0.0 LWVRISKKGAVTFFYRFRFLGKQDKMTIGSYPEFGLKAARDEVAKWAAILARGVNPRIRQNLDKAKINSQYTFEELFREWHAMVCIQKESAGQVLRTFELHVFPKLGKYPAHQLTLHNWLTVLDRLAQGYTEITRRVISNGRQCYSWAVKRQLMEVNPLAEMSGRDFGIQKQMGERTLDRKELAIVWRAIEDSRLIERNKILYKLSLLWACRVGELRQAEVAHFDFEDGIWTIPWENHKTGKKSKKPIIRPIIPEMLPMLRRAIELAPGRFVFSKYADKPMSEGFH…
#### region 4 ####
3424122..3424361 PHAGE_Entero_HK140_NC_019710: DNA damage-inducible protein; PP_03226; phage(gi428781965) 2.51e-49 MFVELVYDKRNVEGLQGAREIILAELTKRVHQIFPDAEVKVKPMQANGLNSDASKSDREKLNRMLEEMFEEADMWLTSE
complement(3424428..3425591) PHAGE_Entero_mEp390_NC_019721: tail fiber; PP_03227; phage(gi428782687) 8.43e-49 MIYTTGTIALSGNTLTGTGTNFTAAGSLIRNGCTVIALTSPAQVFQITAIGSATSLTVTPAANPAVPSGTKYAILLSDSLSVDGLAQDIAETFTMYQRYMSGFADVMNGTSDVTITINGTAVTVPGQKSLAKKGANNDITSLSGLTTALSVSQGGTGDKTASGARANLGAAASGNNSDINRMTAIDAPLTTSLGGPAGGLVTQKTTNATSNSFACKPFVARFGTGTYTLNAAFGGYMHSSGQAANSGALISVSDDGTFGSYWYFIQGGSVIQTSNGTITPAVSDIRVKN…
complement(3425653..3426618) PHAGE_Entero_F20_NC_043469: membrane-associated initiation of head vertex; PP_03228; phage(gi100034) 3.22e-61 MPTGLLIELNDGGKRMEITAGLRCPSFGANFDSGYQKAKYADIAGYVSGAQVLFIPHATAYLDSGLLHKMNSVTISGGRVTQNSTMKDNSISERESTYTFPGSLWQIFPTGQTSGVGLLISNSTDFTSITNATQSGQCIWKGTVSVPTGGWAVPTIAGYDKSKYIVFGRCNSGNTIDFDGNTVRFFSPPTTNDDSPATGTIDIAIFASGVAPQPGTGLNIFNAAGACTFSTTKRPFVYLNQLWSPSKSAVNIGSGYVPLG…
complement(3426620..3430459) PHAGE_Entero_HK633_NC_019719: central tail fiber; PP_03229; phage(gi428782540) 0.0 MTTTIIKGRGKGGSNQTRTPVEAPDSIQSIARAKVLIALGEGEFAGGLDGKNIFLGDSSSYTPLQNADGSYNFNNVKYEFRSGTQDQDYIQGFPGIENELQVSYELKQAVPYVRAVSNTQLSALRIRLGWPTLLLQKNNGDKVGTRVEYAIDLSVDGGPYETVVNGAVDDKTTSLYERSHRVNLPKASTGWQLRVRRITPDSTSVNIVDTMRVVAVTEIIDAKLRYVNTALLYVEFDAKQFPNGIPQVVCNPKGRIIRVPDTYDPETRTYSGTWEGVFKWAWTDNPA…
complement(3430513..3431097) PHAGE_Entero_HK225_NC_019717: tail assembly protein I; PP_03230; phage(gi428782395) 2.00e-68 MERKTVIKLSGSMAQRFGRTHRRALTSASEVFRALSNTIDGFDAYLREARAKGLDFVIFRDRRNIGHEEFELLGPGDELRIIPVIRGSKRAGVFQALLGTALVAAAIWMPGVSIAASNLMFSVGAAMAVGGVVQMLSPQVSGLRMRQDPDNKPSYAFGGPVNTTASGNPVPLLYGQREIGGAIISAGIYAEDQQ
complement(3431097..3431807) PHAGE_Cronob_ENT39118_NC_019934: minor tail protein; PP_03231; phage(gi431811059) 4.90e-120 MRDKTVSAILAHAAASFPEECCGVVIQKGRVEKYIPCKNNAESPTEQFELNPEDYAAAEEQGTVVAIVHSHPGDGATTQPSELDMLMCDATELPWIIASWPEGDIRTVMPRGDRPLTGRQFVLGYADCWSLIMDYFRIEHGIELPNYSVDRHWWEQGENLYMDNWQECGFREYDGPAQPGDMVIMQVQSTVPNHAGILLDGNMLLHHMYGQLSQRIPYGGYYRDRTIKILRYKDLM
complement(3431810..3432568) PHAGE_Cronob_ENT39118_NC_019934: phage tail protein; PP_03232; phage(gi431811057) 6.92e-113 MSISSDVQKLEPGKRVRLIEVDGSAFGAGILRFHNETIPHTEAEIIAAGGDESKLEPKSVWWQGQEYGAWPYELTGISVSSDGQSSRPSLTVANISGTIGALCRRFQGMAKAKVIIHDTFAHYLDARNFPDGNPTANPNEERKQVYYIDRKSGSDDETVEFELSSPADLRGQLIPTRQIQPMCTWCMRGWYKTGNGCTYAGQNGWFDKDGNRVDDPSQDVCSGLLSTGCKPRFGENEQLDYGGFPGASLLRG
complement(3432565..3432903) PHAGE_Entero_mEp390_NC_019721: minor tail protein; PP_03233; phage(gi428782678) 1.19e-49 MAVETFSWCPKVASQVDTNFRTRKAQFGDGYTQVAGDGINPVTPQWSVSFTGDEAYIQAIKNFLYRHTGWKSFIWKPPLEPSGLWRAESFQISTHGNKKYTLSSTFIQAYHP
complement(3432906..3436079) PHAGE_Entero_mEp234_NC_019715: tail length tape measure protein H; PP_03234; phage(gi428782268) 0.0 MGNDYYRVMQTGGRQAAAASRETQRALAEVTNQINTAKSSALGMAGAFAGAFATGHLISLADEWSSVNARLKQASQSSDDFTESQRALMDISQRTGTAFSDNASLFARSAASMREYGYSSQQVLDVTEAISTGLKLSGASTSEASSVITQFSQALAQGVLRGEEFNSVNENGDRVIRALAAGMGVARKDLKAMADQGLLTADKVVPALISQLGTMRGEFESMPQTVSAATTKIENAFMAWVGGANEATGATATLVSVMNGVADNIDTVAA…
complement(3436224..3436349) hypothetical; PP_03236 N/A MMLKGYRRGEGELRIIYESKEFNNAQKEIESISEEKDKAAL
complement(3436346..3436486) hypothetical; PP_03235 N/A MVNQKVMNTLVDWFIKIKVSFMSAWLMRDVVVIHLSFHQVTMVVYI
3436863..3436874 attL N/A GGGATAAACGAA
complement(3436891..3437103) PHAGE_Entero_mEp234_NC_019715: tail assembly chaperone; PP_03237; phage(gi428782266) 1.64e-42 MWIEYDRQSPVGDIRGDIQAAQLVSAIYGSQGAKVPLDDAILRWGGDEQSEPKDPFAGLEAALTAATQAS
complement(3437184..3437567) PHAGE_Escher_HK75_NC_016160: tail assembly chaperone; PP_03238; phage(gi356870688) 6.50e-84 MKNIKNLALAKMSGFRHKTVAVPEWEGVKVVLREPSGEAWLRWQEVVKAGADDENVSVSEKAHRNLCADVVLFIDVLCDTDKQPVFSVDEEEQVREIYGPVHSRLLKQALDLINNADEAREKSQPPA
complement(3437576..3438019) PHAGE_Entero_mEp234_NC_019715: major tail subunit; PP_03239; phage(gi428782264) 4.10e-98 MSALYEKSQLTKILISSLPATKETMDSATFLDLSCTIKEIQFTGGQKQDIDVTTLCSTEQENINGLPSPSEISLSGNFYKNPAQDALREAYDNDTTYAFQVIFPSGKGFKFLAEIRQHTWSSGTNGVVAATFSLRLKGKPENIESGS
complement(3438423..3438872) PHAGE_Escher_HK75_NC_016160: hypothetical protein; PP_03240; phage(gi356870685) 5.73e-105 MIETSLDFSGLNDIAKDLEALSRAENNKVLRDATRAGAEVLKDEVIARAPVRTGKLKKNVVVVTQKSRRRGEISSGVHIRGVNPRTGNSDNTMKANNPRNAFYWRFVELGTANMPAHPFVRPAYDTREEEAASVAIARMNQAIDEVLSK
3438999..3439349 hypothetical; PP_03241 N/A VISRRNRVHTLMVAIAVSAPAATSSRPLIPFTSAQVSAQSCHDSTGCPELSLSEEMFCTVILSLSLPACITPPTTHRFGTAAVALQQQMEHLMLCSRYLPPPCLHTSVRSEVTWLP
complement(3439586..3440797) PHAGE_Entero_mEp235_NC_019708: major head subunit; PP_03242; phage(gi428781815) 0.0 MSEVNDILKKVTASIEEATGKFNAKAEEAVKEAQKSGKLSEETKAAVDKMASEFNALREAEKTLKAAMGELEQHVAQMPLANAKHVVESIGQQVISAEALKTFAAGVEGGKRISIPVKAALTSADVPDGVVEPQRLPGIDTAPKQRLFIRDLIAPGRTSSPAIFWVQQTGFTNNAKVVPENTQKPYSEIEFTPKITGVSTIAHLFKASKQILDDFAQLQSTVDAEMRYGLKYAEEQEILFGDGTGVHLHGIVPQASAFNPAFTVEQQSGIDDLRLAMLQAQLARFP…
complement(3440807..3441655) PHAGE_Entero_mEp235_NC_019708: head maturation protease; PP_03243; phage(gi428781814) 3.81e-177 MSKKQLPVAPAGRPCARVTCETLPSALDRWDGGIKAAATDDNSISVFDVIGQDYWGEGVTAKRIAGALRAMNGADVTVNINSPGGDMFEGLAIYNLLREYEGRVTVKVLGIAASAASIIAMAGDDIQIGRGAFLMIHNCWVYAMGNRHDFAELAQSLEPFDTAMADIYAARSGLDIAAVQKLMDAESYIGGSDAVAKGLADSLLSADAVSDGDESPAAALRKLDALLAKTNTPRSERRKLIKALSGGMPGAVTTNDGTPGAAEDIKPETINSLE…
complement(3441669..3442973) PHAGE_Entero_mEp235_NC_019708: portal protein; PP_03244; phage(gi428781813) 0.0 MKKNKRPGRVKSALLNWLGVPISLTTGTFWEEWFGTSSSGKVVTADKAIQLSAVWACVRLLSESISTLPLKIYVRQPDGSRKAATDHPAYSVLCRRPNSEMTPSRFMLMVVASICLRGNAFIEKKFIANRLVSLVPLLPQNMVVKRLTTGALEYKYTENGNERVIPVKNIMHIRGFGLDGVCGMMPMKTGRDVIGAAMAVEESAAKIFEQGLQSSGFLSAENALSDEQRERLRGYMAAFTGSKNAGKIMVLEGGLKYQGVTMNPEDAQMLESRSFSIEEICRWFRVPPFM…
complement(3442973..3444709) PHAGE_Entero_mEp235_NC_019708: terminase large subunit; PP_03245; phage(gi428781812) 0.0 MAKVAEGIRYAERVVAGEIIACEYVRLACQRFLDDLAHGEERGIFFSEPRAQHILNFYNFVPHVKGALAGQPIELMDWHVFILINIFGFVIPLVNEETGETVLRNDGSGRPVMVRRFRTADVEVARKNAKSTLCSGVGLYMAGADGEGGAEVYSAATTRDQARIVFEDAKNMVKKAKATLGRIFEFNKLAIYQEQTASKFEPLSSDANNLDGLNIHCAIVDELHAHKTRDVWDVLETATGARLQSLLFGITTAGFNKEGICYELRDYAIKVLRGLVKDDTF…
complement(3444709..3445053) PHAGE_Entero_mEp235_NC_019708: terminase small subunit; PP_03246; phage(gi428781811) 7.86e-59 MAEELDALGVMSQLDARALELLVEVYTEYRHHCDTLEREGYTYAVYSDEEPDEGKEREIRMIKAHPAAIMKADAWKRLRAMLGEFGMTPASRSKVNAKGPDAVDPLAEFMKARD
complement(3445322..3445690) PHAGE_Myxoco_Mx8_NC_003085: hypothetical protein; PP_03247; phage(gi15320585) 5.12e-16 VKKQVHQLVLLAFSGPKPSDAHITRHLDGNPLNNSKTNLAWGTPKENTSDSMQHGTAACLRRGQRAVATKLKPEIILSIEREARSGKRLVEIAKRYGITHTHVRRIRDHLCHPDIWSKGEGG
3446065..3446193 hypothetical; PP_03248 N/A VFISVENDWAQPVPLTAITSLMPALSSLMLLPAFVKVLGAIA
complement(3446554..3447186) PHAGE_Entero_mEp390_NC_019721: hypothetical protein; PP_03249; phage(gi428782720) 2.41e-115 LCGFFIGDSLVAEDIKFVVVGHHIRLGQAQRLAALLDAHLLVDDANHGANWNHRRAIEWAADQPCRVVVLEDDALPVHGFTEKVTDWLARFPDDMLSFYLGTGRPPQYQKEIADWLIVADKSRADFITLQRLIHGVCYSIPPQSVSRVLSQWDRSKPADYAVGDAWGGSVIYPCYSLVDHTDSEPVERHPDSAPRTERRRAWRIAWKTGQ
complement(3447656..3449113) PHAGE_Entero_mEp390_NC_019721: hypothetical protein; PP_03250; phage(gi428782718) 0.0 MEVTIDGVPFAPACASASRIGIAITTHNRADVLKRAIEQHQKHLPAGALVVVIDDGSKPAAVVPHGVQLLRHETSLGIVASKNASLTVLMDAGCEHLFLWDDDAWPIADNWHLPYIESPEPHLAYQFLDLAGQNKLNDLSVLYRDDQHVAYTGQRGVMLYYHRSTIEKVGGFDPVYGRGMYEHSDLALRIHNAGLTTWAYADVVGSEKLIHSLDEHEAVERSVPRPDRQALVERNVKIHNERRDTGFTGYVEYRRQRDVVITTLLTSQPDPQRGTKMTASPEML…
3449746..3449757 attL N/A AAATATATTCCT
complement(3450287..3450433) hypothetical; PP_03251 N/A VKKLVICLFLLTLLVGCSNTRTVYVPSQCTPIPTDLTQPMIVPLPPAR
3450507..3450734 hypothetical; PP_03252 N/A MFGYLIEPIKVECLGGDYLPLQRVVASQNVVIALKVPGVRAALNESDRKASNNDNADKTCINFHWSSPQHASALS
complement(3451236..3451403) PHAGE_Pseudo_YMC11/06/C171_PPU_BP_NC_030923: hypothetical protein; PP_03253; phage(gi100010) 5.31e-10 LQWLHDLDWNKVAVIGGFLIGIATYLTNLYFKRRQTKAYEKALKKGYITAPPQDN
3452348..3452674 hypothetical; PP_03254 N/A MSSDFNKQPGFLKSLIQNEPAVKQTGISGHLTIDHKGNPQLAKSIENNPTPWISDLDSDFYFETKKSEKITSDSLRLTQVYYTIPYGAKSILSKYAEEILSDFVKNEF
complement(3453627..3454598) PHAGE_Cronob_ENT39118_NC_019934: putative phage DNA primase; PP_03255; phage(gi431811053) 0.0 MKTVEAAKGQWAMIFEHYGLPPITGKNHFRGKCPLCDSVGKFRIDDRDGAGTWICTCGSGTGMDLVTKTQGKPFNEICREIDALIGNTFRRDKIPEASDASKLRKKVLSNFAKMSPLRGTCAAEYLNSRGIYQLPAESVRLNPKQRHNGRVYQSIYSLATDDKGELCYLHQTLLDGAKKADIGASAKRQKSLQEDNYLDHARSVAIRMFPVASTLGIAEGIETALSAHQIYKVNTWATMTSGFMKKFRVPAGVKNLIIFADRDVNSATGLAAATEC…
complement(3454595..3456214) PHAGE_Cronob_ENT39118_NC_019934: putative helicase; PP_03256; phage(gi431811046) 0.0 MQLTITPNFAQERALNQLRRNWKDTETFMVYSPTGSGKTGLAAFIVAGFVSRGMRVMFCAPYQILITQTANRFVEYGLPGNEIGYVWADHPNYDPSLKIQIASADTLIRRVFPDNIDLLIIDEAHLRKKRILQDIERLREKGVKVIGLSGTPFSPFLGKYYDRLIKPTTIGELIQRGDLSKYEFYAPTKPDLKGVKTSPSLQYGTDYNEAQLAEIMCGSTLVGDIVQNWLENGRDLPTIAFCVNVDHANFLTIQFNQAGVNAEVMTADTPAEERQTIIHRFETGA…
complement(3456641..3456937) PHAGE_Salmon_Fels_1_NC_010391: hypothetical protein; PP_03257; phage(gi169257173) 1.63e-43 MQTTRNDFLVLPEEHSQADADWIKQQLLSLTPAARQKAIQRYAAVYQESFEAEPVSYRKENRARHEANMRLRLFVRNHGRALQGFTVEPPLAGTPQRS
3457704..3457964 PHAGE_Salmon_Fels_1_NC_010391: putative transcriptional regulator (repressor); PP_03258; phage(gi169257171) 7.61e-51 MQGTIEPGDLIFVDVAVNYFDGDGIYVFDFSGDLFVKRLQKIKTSLHVLSDNPQYREWQITDEEMDMLHVCGKVLLSQSQQFRRHA
3458828..3459052 hypothetical; PP_03259 N/A MTMQQRQDIQGVNIKAEQLNFLMQTIHAHHKDFDCHQLDGLLGLAYDLAGSVYSWTEKEEGIVLQNEEQQRRVN
complement(3459179..3459385) hypothetical; PP_03260 N/A LFLGKLDQLRNKIVDEYLSAFCQKLSAAVNIYSAAVYPSDDFYAFDISVLTKSQFFESSQKAIHENLC
3459411..3459665 PHAGE_Salmon_Fels_1_NC_010391: hypothetical protein; PP_03261; phage(gi169257165) 7.81e-35 MNNQQTVLYQGALIPRPVLNVDLHVLPDFTWRVVLHIENGRVICDRQLFDDEHICSLATFIEMAREMELRFEEVAGGTDSDTNS
3459733..3459858 hypothetical; PP_03262 N/A MHGSGNLSLKVNHRWRLLSRDGGKNWEVMSHERYSKVKDRK
3459855..3460268 PHAGE_Salmon_Fels_1_NC_010391: hypothetical protein; PP_03263; phage(gi169257164) 1.98e-46 MNDKRTVSMIDLALQKHDTPVGPLFVAVRHGRIKKCFTRDTAIRYLAFFMTTEAFERSGFPQRHPRVRIDRDDREVWRDGETKAEYLSAHQRCVRRLRRILARKREMEKWCEKWDAMHDRFVKEVDALQAIKPAGVK
3460372..3460683 hypothetical; PP_03264 N/A MNKPVLEIIKRWTRLATEAKQLGLTTIPIDPENMLMVLGELPASSAEKSADCQNDYQAAIDILRDRAARELDGGFRAHHNALIYAANELENAQAFGQEVSHES
3460966..3462012 PHAGE_Cronob_phiES15_NC_018454: putative integrase; PP_03265; phage(gi401817566) 0.0 MEANARGVKYAERLLGEIQNQIAGGTFDYAKYFPNSKKLELFGVVKKTKNIKSYLDEYLKICQNRNLSPSTINGYEKCLSALSALHKLHVSELTPAVLKNWIASRKTKLKTTRNNLSFLRSAIDEAVTDGLLAINPVTLVSASRYHVIDSSPSADDYEVDPFTPAETLAIYQSCRYPEWENLFRFAFNTGLRSSELCALRWVDLDTIAKTAHVQAASVVGVLKGTKTKAGTRKVELNSEALAALQAQKQYTFMKSEFIFSDPKTGEPWANADAIRKKAWVPTLKKAGVRYRNPYQTR…
3462172..3462183 attR N/A AAATATATTCCT
3462468..3463409 PHAGE_Acinet_vB_AbaS_TRS1_NC_031098: DNA helicase; PP_03266; phage(gi100021) 1.12e-12 LRRSFVIGINKMARTLVNVSATIFALMLIVRALFTYIYPGKLPFNLAIIDWLVVIAGSGAAISSIFCFIKKRYPDTAEFLPMFSTVCYVIVLIGYAILRYTPAYQTSLSIMVTGMLVGMGWWIQCITSAANTRRSHTLNMIINTRTSPEYQKQLRNSTKFYRGMRYVPQELSEWRCNPDKEEYKNMKVPDEYRDAINGLLYILNYFEFLAQGIKFKDLDDELLKECFSSFLRGIERRGFHMILESQKQDPAAFEGIIYLSKKWNGTSFVETHRSNPNTVELGVPYPSNETVEKMVQ…
3463729..3464922 PHAGE_Entero_P4_NC_001609: integrase; PP_03267; phage(gi9627511) 6.03e-83 MARITRPLTNNEILKAKPREKDFTLHDGDGLFLLVKTTGKKLWRFRYQRPGSSSRTNLSLGSYPALTLAAARQIRDQHLAVLAQGIDPQQQQEQASEQRQIELDSIFSTVAANWFKMKSKSVTEDYAKDIWRSLDKDVFPAIGAIPVQEIKARTIVDALEPIKARGALETVRRLVQRINEIMIYAVNTGLIDANPASGVGMAFEKPKKQNMPTLRPEELPKLMRSLVMSNLSVSTRCLIEWQLLTLVRPSEASGARWVEIDLNAKLWTIPAERMKAKREHIVPLSTKALDILDVMKTISAHRQYIFPS…
complement(3467039..3467602) PHAGE_Entero_P4_NC_001609: amber mutation-suppressing protein; PP_03268; phage(gi9627520) 7.77e-76 VTTLTLEKAFEACQANKSAWLQRREELTQAEQAYREQLAGSGHSGRSLQTLREIIDVKKWEINQAAGRYIRSHEEVQRISIRGRLNDFMQVHGAELAAALAPELMNYSGQHSAVQRCAMQHSLDCLREALQVWLVAGEKINYSAQDNDILTAIGFRPDAASRDDNREKFTPAQNLNFTRQRAELAAQ
complement(3467631..3467849) PHAGE_Erwini_ENT90_NC_019932: transcriptional regulator; PP_03269; phage(gi431810990) 1.75e-19 MFHCPFCKTSAHSRTSRYLSDNVKQRYHQCMNIDCSATFRTLESIDGVIRSPVTEPVIPLPAPAAIVNRAGA
complement(3467852..3468595) PHAGE_Entero_P4_NC_001609: head size determination protein sid; PP_03270; phage(gi9627518) 1.23e-24 MKPKTVITALQDVAAQQYAENSQRITDKLSAFTAARDTHAASMQVLKEIDTAIERCKQERQTALDESTEAEQNWRSRFRTLRGSLTPEMKAEHSRRIASRELADEFTGLIAELETDRKRAMLNACSTGNKYLSAHEDAFTAYAGAEWAQAVNAVPVALIRAFLLRIRALEMKGESAPQSVATGELRDALSRQGSMYNFDMTQEPVLSVTGMHRPQITDVDTELLRSPAKRMMLARKLAENGETEAEG
3469146..3469412 PHAGE_Entero_P4_NC_001609: transcriptional regulator; PP_03271; phage(gi9627517) 4.93e-42 MHTAFSSPSSAPAAPLMPVSDAVQERFIRLPEVMHLCGLSRSTIYDLISREAFPKQISLGGKNVAWAQSEITAWMADRIDERNRGYDA
3469772..3469966 PHAGE_Entero_P4_NC_001609: putative CI repressor; PP_03272; phage(gi9627516) 2.30e-30 MATTLTPSYPQFVFVFAAVRRADRKPRICMLRTVAGDEHAARLSLVRDYVLSFAGRLPVAEVRA
3469963..3470190 hypothetical; PP_03273 N/A MRHTTITARDLECLEHMRNVGQLVNELMQVQDCATVRRDPAQQSQLTSVIYLMTAQLDGVVERCNQRWLTGEGNV
3470187..3470507 PHAGE_Entero_P4_NC_001609: hypothetical protein; PP_03274; phage(gi9627513) 3.60e-64 MKKPLPPVLRAALYRRAVACAWLTVCERQHRYLHLTLDALESAIANELEGFYLRQHGEEKGRQIACALLEDLMEAGPLKASPSLSFLGLAVMDELCARHMQSPVVH
3470522..3472855 PHAGE_Entero_P4_NC_001609: DNA primase; PP_03275; phage(gi9627512) 0.0 MKMNVTETVKQACGHWPRILPALGVKVMKNRHQACPVCGGSDRFRFDDREGRGTWYCNQCGAGDGLKLVEKVFGMNASEAAGKVNAVTGNLPPVAPEVIAAAEAETEADRKAAAALAAKLMEKTQPASGNAYLTRKGFPALECPVLSATHKTGGVTFRAGDVVVPLYDDTGALVNLQLINSDGLKRTLKGGQVKGACHVIEGKKQAGKRLWIAEGYATALTVHHLTGETVMVALSSVNLLSLASLVRQKHPACQIVLAADRDLNGDGQNKAAAAADACEGIVALPPVFGDWNDAFVQNGGEATRKAIYDAI…
3473981..3473992 attR N/A GGGATAAACGAA

[truncated: 1 more sheets: Phaster details 2]
