# Supplementary material for: A Genomic Perspective on the Potential of Wild-Type Rumen Bacterium Enterobacter sp. LU1 as an Industrial Platform for Bio-Based Succinate Production
Source: Int J Mol Sci. 2020 Jul 8;21(14):4835. doi: 10.3390/ijms21144835 (PMC7402333; doi:10.3390/ijms21144835)
Supplement: Supplementary file 1 [file ijms-21-04835-s001.zip › ijms-839762 Supp Table S1.xlsx]

## Sheet: Table S1
#Organism/Name	Strain	Size (Mb)	Plasmids	Contigs	GC%	Total genes	Protein-coding genes	Genes density (genes/kb)	rRNAs	tRNAs	ncRNAs	Pseudogenes	CRISPR arrays	Accession number
Escherichia coli	IAI39	5132068	0	1	50.6	5092	4725	0.992193	22	88	nd	160	nd	NC_011750
Escherichia coli	K12 MG1655	4641652	0	1	50.8	4566	4242	0.983701	22	86	nd	147	nd	NC_000913
Escherichia coli	NRG857c	4747819	1	2	50.7	4532	4425	0.954544	22	84	nd	1	nd	NC_017634
Citrobacter freundii	CFNIH1	5099034	1	2	52.2	5079	4764	0.996071	25	83	nd	195	nd	NZ_CP007557
Citrobacter freundii	FDAARGOS73	5064681	2	3	52.2	5013	4741	0.989796	25	84	nd	154	nd	NZ_CP026056
Citrobacter freundii	CAV1321	4976908	9	10	51.7	4923	4646	0.989168	25	85	nd	155	nd	NZ_CP011612
Raoultella ornithinolytica	B6	5398151	0	1	55.9	5131	4923	0.950511	25	79	nd	95	nd	NC_021066
Raoultella ornithinolytica	S12	5522044	0	1	57.5	5269	5018	0.954176	25	85	nd	128	nd	NZ_CP010557
Raoultella ornithinolytica	A14	5398272	0	1	55.9	5143	4904	0.952712	19	76	nd	134	nd	NZ_CP008886
E. cloacae subsp. cloacae	ATCC 13047	5314581	2	3	54.8	5241	5120	0.986155	25	84	nd	12	nd	NC_014121
E. cloacae	PIMB10EC27	5272177	2	3	51.4	5190	4870	0.984413	25	84	nd	205	nd	NZ_CP020089
E. hormaechei subsp. steigerwaltii	DSM 16691	4782480	0	1	55.6	4561	4397	0.953689	25	85	nd	49	nd	NZ_CP017179
E. hormaechei	C45	5068785	4	5	51.8	5483	5235	1.08172	25	83	nd	134	nd	NZ_CP042551.1
E. aerogenes	G7	5452368	0	2	54	5523	5300	1.01295	25	88	nd	100	nd	NZ_CP011539
E. aerogenes	CAV1320	5124987	1	2	54.9	4924	4749	0.960783	25	87	nd	55	nd	NZ_CP011574.1
Average		5.13307e+06	1.46667	2.53333	53.3333	5044.67	4803.93	0.982839	24	84.0667	-	114.933	-	-
