# Supplementary material for: A Genomic Perspective on the Potential of Wild-Type Rumen Bacterium Enterobacter sp. LU1 as an Industrial Platform for Bio-Based Succinate Production
Source: Int J Mol Sci. 2020 Jul 8;21(14):4835. doi: 10.3390/ijms21144835 (PMC7402333; doi:10.3390/ijms21144835)
Supplement: Supplementary file 1 [file ijms-21-04835-s001.zip › ijms-839762 Supp Table S2.xlsx]

## Sheet: Table S2
Glucose
Locus tag	Gene name	Function
FZF21_01495	ptsG	PTS glucose transporter subunit IIBC
FZF21_17945	mglB	Galactose/glucose ABC transporter substrate-binding protein MglB
FZF21_17045	crr	PTS glucose transporter subunit IIA
FZF21_04745	-	PTS system, glucose-specific IIC component / PTS system, glucose-specific IIB component
FZF21_00345	-	PTS system, maltose and glucose-specific IIC component / PTS system, maltose and glucose-specific IIB component
FZF21_16610	-	PTS system, maltose and glucose-specific IIC component / PTS system, maltose and glucose-specific IIB component
Fructose
FZF21_06630	-	PTS system mannose/fructose/sorbose family transporter subunit IID
FZF21_06615	-	PTS fructose transporter subunit IIA
FZF21_03815	-	PTS fructose transporter subunit IIC
FZF21_03810	-	PTS fructose transporter subunit IIB
FZF21_17890	-	PTS fructose transporter subunit IIBC
FZF21_17880	fruB	fused PTS fructose transporter subunit IIA/Hpr protein
FZF21_13150	-	mannose/fructose/sorbose/N-acetylgalactosamine transporter subunit IIC
FZF21_13145		PTS mannose/fructose/sorbose transporter family subunit IID
FZF21_10515	-	PTS fructose transporter subunit IIA
FZF21_10510	-	PTS fructose-like transporter subunit IIBC
Sucrose
FZF21_21155	-	PTS sucrose transporter subunit IIBC
Maltose
FZF21_08530	malG	maltose ABC transporter permease MalG
FZF21_08525	malF	maltose ABC transporter permease MalF
FZF21_08520	malE	maltose/maltodextrin ABC transporter substrate-binding protein MalE
FZF21_08515	malK	maltose/maltodextrin ABC transporter ATP-binding protein MalK
FZF21_00345	-	PTS maltose transporter subunit IICB
FZF21_13120	-	PTS maltose transporter subunit IICB
Lactose
FZF21_09775	-	PTS lactose/cellobiose transporter subunit IIA
FZF21_08735	-	PTS lactose/cellobiose transporter subunit IIA
Cellobiose
FZF21_09775	-	PTS lactose/cellobiose transporter subunit IIA
FZF21_09765	-	PTS cellobiose transporter subunit IIC
FZF21_08735	-	PTS lactose/cellobiose transporter subunit IIA
FZF21_06950	-	PTS cellobiose transporter subunit IIC
FZF21_16825	-	PTS cellobiose transporter subunit IIC
FZF21_15150	ascF	PTS cellobiose/arbutin/salicin transporter subunit IIBC
Mannose
FZF21_06630	-	PTS system mannose/fructose/sorbose family transporter subunit IID
FZF21_19575	manX	PTS mannose transporter subunit IIAB
FZF21_19570	manY	PTS mannose transporter subunit IIC
FZF21_19565	-	PTS mannose transporter subunit IID
FZF21_13150	-	PTS mannose/fructose/sorbose/N-acetylgalactosamine transporter subunit IIC
FZF21_13145		PTS mannose/fructose/sorbose transporter family subunit IID
Sorbose
FZF21_06630	-	PTS system mannose/fructose/sorbose family transporter subunit IID
FZF21_13150	-	PTS mannose/fructose/sorbose/N-acetylgalactosamine transporter subunit IIC
FZF21_13145	-	PTS mannose/fructose/sorbose transporter family subunit IID
Trehalose
FZF21_07480	treB	PTS trehalose transporter subunit IIBC
Mannitol
FZF21_11000	-	PTS mannitol transporter subunit IICBA
Sorbitol
FZF21_15220	srlA	PTS glucitol/sorbitol transporter subunit IIC
FZF21_15215	-	PTS glucitol/sorbitol transporter subunit IIB
FZF21_15210	srlB	PTS glucitol/sorbitol transporter subunit IIA
Ascorbate
FZF21_07815	ulaA	PTS ascorbate transporter subunit IIC
FZF21_07810	ulaB	PTS ascorbate transporter subunit IIB
FZF21_07805	ulaC	PTS ascorbate transporter subunit IIA
FZF21_17445	-	PTS ascorbate transporter subunit IIC
N,N'-diacetylchitobiose
FZF21_01045	chbB	PTS N,N'-diacetylchitobiose transporter subunit IIB
FZF21_01040	chbC	PTS N,N'-diacetylchitobiose transporter subunit IIC
FZF21_01035	chbA	PTS N,N'-diacetylchitobiose transporter subunit IIA
N-acetyl glucosamine
FZF21_03540	nagE	PTS N-acetyl glucosamine transporter subunit II ABC
N-acetylgalactosamine
FZF21_13155	agaV	PTS N-acetylgalactosamine transporter subunit IIB
FZF21_13150	-	PTS mannose/fructose/sorbose/N-acetylgalactosamine transporter subunit IIC
N-acetylmuramic acid
FZF21_16445	-	PTS system, N-acetylmuramic acid-specific IIB component/ PTS system, N-acetylmuramic acid-specific IIC component
Arbutin
FZF21_15150	ascF	PTS cellobiose/arbutin/salicin transporter subunit IIBC
Salicin
FZF21_15150	ascF	PTS cellobiose/arbutin/salicin transporter subunit IIBC
Ribose
FZF21_08280	-	ribose ABC transporter permease
FZF21_10240	rbsB	ribose ABC transporter substrate-binding protein RbsB
FZF21_10235	-	ribose ABC transporter permease
FZF21_10230	rbsA	ribose ABC transporter ATP-binding protein RbsA
FZF21_08280	-	ribose ABC transporter permease
Arabinose
FZF21_19155	araH	arabinose ABC transporter permease AraH
FZF21_19150	-	L-arabinose ABC transporter ATP-binding protein AraG
FZF21_19145	araF	arabinose ABC transporter substrate-binding protein AraF
Rhmanose
FZF21_10575	rhaS	rhamnose ABC transporter substrate-binding protein
Galactose
FZF21_17955	mglC	galactose/methyl galactoside ABC transporter permease MglC
FZF21_17950	mglA	galactose/methyl galactoside ABC transporter ATP-binding protein MglA
FZF21_17945	mglB	galactose/glucose ABC transporter substrate-binding protein MglB
Xylose
FZF21_11125	xylF	D-xylose ABC transporter substrate-binding protein
FZF21_11120	-	xylose ABC transporter ATP-binding protein
Arabitol/Xylitol/Ribitol
FZF21_18205	-	Ribitol/Xylitol/Arabitol transporter, MFS superfamily
FZF21_18170	-	Ribitol/Xylitol/Arabitol transporter, MFS superfamily
